# Supplementary material for: Taxonomic revision of the New World genus Callotillus Wolcott (Cleridae, Tillinae), with the description of the new genus Neocallotillus, and an illustrated key of identification to species
Source: Zookeys. 2016 Sep 15;(617):65–89. doi: 10.3897/zookeys.617.9970 (PMC5027771; doi:10.3897/zookeys.617.9970)
Supplement: XML Treatment for Neocallotillus [file zookeys.617.9970-treatment1.xml]

<!DOCTYPE tp:taxon-treatment
  PUBLIC "-//TaxonX//DTD Taxonomic Treatment Publishing DTD v0 20100105//EN" "tax-treatment-NSO.dtd">
<tp:taxon-treatment xmlns:tp="http://www.plazi.org/taxpub"><tp:treatment-meta><kwd-group><label>Taxon classification</label><kwd><named-content content-type="kingdom">Animalia</named-content></kwd><kwd><named-content content-type="order">Coleoptera</named-content></kwd><kwd><named-content content-type="family">Cleridae</named-content></kwd></kwd-group><mixed-citation publication-type="journal"><person-group><name><surname>Burke</surname><given-names>Alan F.</given-names></name><name><surname>Zolnerowich</surname><given-names>Gregory</given-names></name></person-group><article-title>Taxonomic revision of the New World genus <italic><tp:taxon-name><tp:taxon-name-part taxon-name-part-type="genus">Callotillus</tp:taxon-name-part></tp:taxon-name></italic> Wolcott (<tp:taxon-name><tp:taxon-name-part taxon-name-part-type="family">Cleridae</tp:taxon-name-part></tp:taxon-name>, <tp:taxon-name><tp:taxon-name-part taxon-name-part-type="subfamily">Tillinae</tp:taxon-name-part></tp:taxon-name>), with the description of the new genus <italic><tp:taxon-name><tp:taxon-name-part taxon-name-part-type="genus">Neocallotillus</tp:taxon-name-part></tp:taxon-name></italic>, and an illustrated key of identification to species</article-title><source>Zookeys</source><day>15</day><month>9</month><year>2016</year><volume>2016</volume><issue>617</issue><fpage>65</fpage><lpage>89</lpage><pub-id pub-id-type="doi">10.3897/zookeys.617.9970</pub-id></mixed-citation></tp:treatment-meta><tp:nomenclature><tp:taxon-name>
              <tp:taxon-name-part taxon-name-part-type="genus">Neocallotillus</tp:taxon-name-part>
              <object-id xmlns:xlink="http://www.w3.org/1999/xlink" content-type="zoobank" xlink:type="simple">http://zoobank.org/08D462B4-C0D4-4BE0-82BC-A604244AAAE6</object-id>
            </tp:taxon-name><tp:taxon-authority>Burke</tp:taxon-authority><tp:taxon-status xmlns:xlink="http://www.w3.org/1999/xlink" xlink:type="simple">gen. n.</tp:taxon-status></tp:nomenclature><tp:treatment-sec sec-type="type species" id="SECID0E5FAG"><title>Type species.</title><p>
              <italic><tp:taxon-name><tp:taxon-name-part taxon-name-part-type="genus">Neocallotillus</tp:taxon-name-part> <tp:taxon-name-part taxon-name-part-type="species">elegans</tp:taxon-name-part></tp:taxon-name></italic> (Erichson, 1847), here designated.</p></tp:treatment-sec><tp:treatment-sec sec-type="Differential diagnosis" id="SECID0EOGAG"><title>Differential diagnosis.</title><p>
              <italic><tp:taxon-name><tp:taxon-name-part taxon-name-part-type="genus">Neocallotillus</tp:taxon-name-part></tp:taxon-name></italic> is most closely related to <italic><tp:taxon-name><tp:taxon-name-part taxon-name-part-type="genus">Callotillus</tp:taxon-name-part></tp:taxon-name></italic>. The new genus can be differentiated from <italic><tp:taxon-name><tp:taxon-name-part taxon-name-part-type="genus">Callotillus</tp:taxon-name-part></tp:taxon-name></italic> based on the following combination of characters: in <italic><tp:taxon-name><tp:taxon-name-part taxon-name-part-type="genus">Neocallotillus</tp:taxon-name-part></tp:taxon-name></italic> species the male has antennomeres 1-2 filiform; the third antennomere is moderately serrate; antennomeres 4-9 are strongly pectinate; and the tenth antennomere is ovoid in shape and laterally depressed (Fig. <xref ref-type="fig" rid="F3">3A–C</xref>); the length of the tenth antennomere may vary by species. Females have antennomeres 1-3 filiform; the fourth antennomere is moderately serrate; and antennomeres 4-9 are robust, moderately, and gradually increase is size toward the distal end (Fig. <xref ref-type="fig" rid="F3">3D–F</xref>); the tenth antennomere of females is similar to that of the males. Males of <italic><tp:taxon-name><tp:taxon-name-part taxon-name-part-type="genus">Callotillus</tp:taxon-name-part></tp:taxon-name></italic> have antennomeres 1-2 filiform; the third antennomere is moderately serrate; antennomeres 4-9 are strongly serrate and approximately equal in length; and the tenth antennomere is broadly ovoid and about the same length as antennomeres 8-9 combined (Fig. <xref ref-type="fig" rid="F3">3G, H</xref>). The antennal structure of females is similar to that of males, except antennomeres 4-9 are moderately serrate and the tenth antennomere is cylindrical to moderately ovoid (Fig. <xref ref-type="fig" rid="F3">3I, J</xref>). Additionally, <italic><tp:taxon-name><tp:taxon-name-part taxon-name-part-type="genus">Neocallotillus</tp:taxon-name-part></tp:taxon-name></italic> species are relatively slender and elongate (Figs <xref ref-type="fig" rid="F1">1A–E</xref>, <xref ref-type="fig" rid="F4">4A</xref>), while <italic><tp:taxon-name><tp:taxon-name-part taxon-name-part-type="genus">Callotillus</tp:taxon-name-part></tp:taxon-name></italic> species are conspicuously more robust (Figs <xref ref-type="fig" rid="F1">1F–G</xref>, <xref ref-type="fig" rid="F4">4B</xref>). <italic><tp:taxon-name><tp:taxon-name-part taxon-name-part-type="genus">Neocallotillus</tp:taxon-name-part></tp:taxon-name></italic> species lack an elytral swelling present on the anterior third of the elytral disc of <italic><tp:taxon-name><tp:taxon-name-part taxon-name-part-type="genus">Callotillus</tp:taxon-name-part></tp:taxon-name></italic> (Fig. <xref ref-type="fig" rid="F4">4A–B</xref>). <italic><tp:taxon-name><tp:taxon-name-part taxon-name-part-type="genus">Neocallotillus</tp:taxon-name-part></tp:taxon-name></italic> also resembles <italic><tp:taxon-name><tp:taxon-name-part taxon-name-part-type="genus">Barrotillus</tp:taxon-name-part></tp:taxon-name></italic> Rifkind (Fig. <xref ref-type="fig" rid="F1">1I</xref>), however, the antenna of <italic><tp:taxon-name><tp:taxon-name-part taxon-name-part-type="genus">Neocallotillus</tp:taxon-name-part></tp:taxon-name></italic> is composed of 10 antennomeres (Fig. <xref ref-type="fig" rid="F3">3A–F</xref>), while the antenna of <italic><tp:taxon-name><tp:taxon-name-part taxon-name-part-type="genus">Barrotillus</tp:taxon-name-part></tp:taxon-name></italic> has 11 antennomeres (Fig. <xref ref-type="fig" rid="F3">3K</xref>). The restricted distribution of <italic><tp:taxon-name><tp:taxon-name-part taxon-name-part-type="genus">Barrotillus</tp:taxon-name-part></tp:taxon-name></italic>, recorded only from a confined locality in Honduras, will also serve to separate it from the widely distributed <italic><tp:taxon-name><tp:taxon-name-part taxon-name-part-type="genus">Neocallotillus</tp:taxon-name-part></tp:taxon-name></italic>.</p></tp:treatment-sec><tp:treatment-sec sec-type="description" id="SECID0ENLAG"><title>Description.</title><p>Size: 3–7 mm. Color: Light testaceous to dark brown (Fig. <xref ref-type="fig" rid="F1">1A–F</xref>); costae on elytral disc variously adorned, ranging from light testaceous to brown. Form: small to medium sized individuals; body elongate; elytra subparallel to moderately expanded posteriorly.</p><!--PageBreak--><p>Head: Eyes medium sized, moderately taller than wide, conspicuously bulging laterally, strongly emarginate at antennal insertion; diameter of ommatidia small (Fig. <xref ref-type="fig" rid="F4">4A</xref>); clypeus approximately 3× the width of eye emargination and moderately emarginate medially. Antennae composed of 10 antennomeres; sexual dimorphism observable in antennal shape, where the antennae are moderately pectinate and strongly depressed dorsoventrally in males (Fig. <xref ref-type="fig" rid="F3">3A–C</xref>), but serrate and somewhat depressed dorsoventrally in females (Fig. <xref ref-type="fig" rid="F3">3D–F</xref>); tenth antennomere ovoid in both sexes. Labrum elongate, subquadrate; terminal maxillary palp conical, acuminate posteriorly; terminal labial palp securiform.</p><p>Thorax: Shape of pronotum scutiform, rounded laterally, narrower than anterior margin of elytra; disc feebly to moderately convex; inconspicuously broader at middle, feebly sinuate, conspicuously constricted on last fourth; anterior depression and antescutellar impression absent. Tibial spur formula 2-2-2, pulvillar formula 4-4-4. Prosternum: Smooth to feebly puncticulate; conspicuously wider than long. Mesoventrite: smooth, puncticulate. Metepisternum visible throughout its length in lateral view, not concealed by elytron. Metaventrite: moderately to strongly convex; variously punctate.</p><p>Elytra: Slender to feebly expanded posteriorly, elongate; median region of elytral disc feebly depressed in lateral view; sides subparallel to moderately expanded posteriorly in dorsal view; elytral declivity feebly to moderately gradual; elytral markings always present in various shapes, may be protruding or not.</p><p>Legs: Femora smooth, variably vested. Tibiae feebly to moderately rugulose, weakly expanded posteriorly, variously vested. Two tarsal denticles conspicuously separated from each other, inner tarsal denticles trigonal, outer tarsal denticles digitiform.</p><p>Abdomen: Smooth to glossy, moderately vested, feebly to moderately convex, with six visible ventrites; lateral margins of ventrites 1-5 parallel, posterior margins truncate; sixth ventrite triangular to subquadrate in shape; male pygidia moderately differentiated from female pygidia (Fig. <xref ref-type="fig" rid="F5">5A–F</xref>).</p><fig id="F5" position="float" orientation="portrait"><label>Figure 5.</label><caption><p>Pygidium of: <bold>A</bold> <italic><tp:taxon-name><tp:taxon-name-part taxon-name-part-type="genus">Neocallotillus</tp:taxon-name-part> <tp:taxon-name-part taxon-name-part-type="species">elegans</tp:taxon-name-part></tp:taxon-name></italic> (<italic><tp:taxon-name><tp:taxon-name-part taxon-name-part-type="genus">Callotillus</tp:taxon-name-part> <tp:taxon-name-part taxon-name-part-type="species">elegans</tp:taxon-name-part> <tp:taxon-name-part taxon-name-part-type="subspecies">elegans</tp:taxon-name-part></tp:taxon-name></italic>) male <bold>B</bold> <italic><tp:taxon-name><tp:taxon-name-part taxon-name-part-type="genus">Neocallotillus</tp:taxon-name-part> <tp:taxon-name-part taxon-name-part-type="species">elegans</tp:taxon-name-part></tp:taxon-name></italic> (<italic><tp:taxon-name><tp:taxon-name-part taxon-name-part-type="genus">Callotillus</tp:taxon-name-part> <tp:taxon-name-part taxon-name-part-type="species">elegans</tp:taxon-name-part> <tp:taxon-name-part taxon-name-part-type="subspecies">vafer</tp:taxon-name-part></tp:taxon-name></italic>) male <bold>C</bold> <italic><tp:taxon-name><tp:taxon-name-part taxon-name-part-type="genus">Neocallotillus</tp:taxon-name-part> <tp:taxon-name-part taxon-name-part-type="species">elegans</tp:taxon-name-part></tp:taxon-name></italic> (<italic><tp:taxon-name><tp:taxon-name-part taxon-name-part-type="genus">Callotillus</tp:taxon-name-part> <tp:taxon-name-part taxon-name-part-type="species">elegans</tp:taxon-name-part> <tp:taxon-name-part taxon-name-part-type="subspecies">elegans</tp:taxon-name-part></tp:taxon-name></italic>) female <bold>D</bold> <italic><tp:taxon-name><tp:taxon-name-part taxon-name-part-type="genus">Neocallotillus</tp:taxon-name-part> <tp:taxon-name-part taxon-name-part-type="species">elegans</tp:taxon-name-part></tp:taxon-name></italic> (<italic><tp:taxon-name><tp:taxon-name-part taxon-name-part-type="genus">Callotillus</tp:taxon-name-part> <tp:taxon-name-part taxon-name-part-type="species">elegans</tp:taxon-name-part> <tp:taxon-name-part taxon-name-part-type="subspecies">vafer</tp:taxon-name-part></tp:taxon-name></italic>) female <bold>E</bold> <italic><tp:taxon-name><tp:taxon-name-part taxon-name-part-type="genus">Neocallotillus</tp:taxon-name-part> <tp:taxon-name-part taxon-name-part-type="species">intricatus</tp:taxon-name-part></tp:taxon-name></italic> (<italic><tp:taxon-name><tp:taxon-name-part taxon-name-part-type="genus">Callotillus</tp:taxon-name-part> <tp:taxon-name-part taxon-name-part-type="species">intricatus</tp:taxon-name-part></tp:taxon-name></italic>) male <bold>F</bold> <italic><tp:taxon-name><tp:taxon-name-part taxon-name-part-type="genus">Neocallotillus</tp:taxon-name-part> <tp:taxon-name-part taxon-name-part-type="species">intricatus</tp:taxon-name-part></tp:taxon-name></italic> (<italic><tp:taxon-name><tp:taxon-name-part taxon-name-part-type="genus">Callotillus</tp:taxon-name-part> <tp:taxon-name-part taxon-name-part-type="species">intricatus</tp:taxon-name-part></tp:taxon-name></italic>) female <bold>G</bold> <italic><tp:taxon-name><tp:taxon-name-part taxon-name-part-type="genus">Callotillus</tp:taxon-name-part> <tp:taxon-name-part taxon-name-part-type="species">bahamensis</tp:taxon-name-part></tp:taxon-name></italic> male <bold>H</bold> <italic><tp:taxon-name><tp:taxon-name-part taxon-name-part-type="genus">Callotillus</tp:taxon-name-part> <tp:taxon-name-part taxon-name-part-type="species">bahamensis</tp:taxon-name-part></tp:taxon-name></italic> female <bold>I</bold> <italic><tp:taxon-name><tp:taxon-name-part taxon-name-part-type="genus">Callotillus</tp:taxon-name-part> <tp:taxon-name-part taxon-name-part-type="species">eburneocinctus</tp:taxon-name-part></tp:taxon-name></italic> male <bold>J</bold> <italic><tp:taxon-name><tp:taxon-name-part taxon-name-part-type="genus">Callotillus</tp:taxon-name-part> <tp:taxon-name-part taxon-name-part-type="species">eburneocinctus</tp:taxon-name-part></tp:taxon-name></italic> female.</p></caption><graphic xmlns:xlink="http://www.w3.org/1999/xlink" xlink:href="zookeys-617-065-g005.jpg" position="float" orientation="portrait" xlink:type="simple" id="oo_103167.jpg"/></fig><p>Aedeagus: Moderately robust; phallobasic apodeme short, slender distally; endophallic struts elongate, slender throughout their length.</p><p>Etymology: This generic name, which is preceded by the Latin prefix <italic>neo</italic> (new), refers to the superficial similarity to the genus <italic><tp:taxon-name><tp:taxon-name-part taxon-name-part-type="genus">Callotillus</tp:taxon-name-part></tp:taxon-name></italic>.</p></tp:treatment-sec><tp:treatment-sec sec-type="remarks" id="SECID0EITAG"><title>Remarks.</title><p>Expressing tentative assignment of some of his species to <italic><tp:taxon-name><tp:taxon-name-part taxon-name-part-type="genus">Callotillus</tp:taxon-name-part></tp:taxon-name></italic>, <xref ref-type="bibr" rid="B17">Wolcott (1923)</xref> wrote: “<italic><tp:taxon-name><tp:taxon-name-part taxon-name-part-type="genus">Callotillus</tp:taxon-name-part> <tp:taxon-name-part taxon-name-part-type="species">crusoe</tp:taxon-name-part></tp:taxon-name></italic>, as well as <italic><tp:taxon-name><tp:taxon-name-part taxon-name-part-type="genus">Callotillus</tp:taxon-name-part> <tp:taxon-name-part taxon-name-part-type="species">elegans</tp:taxon-name-part></tp:taxon-name></italic> and <italic><tp:taxon-name><tp:taxon-name-part taxon-name-part-type="genus">Callotillus</tp:taxon-name-part> <tp:taxon-name-part taxon-name-part-type="species">vafer</tp:taxon-name-part></tp:taxon-name></italic>, are placed in <italic><tp:taxon-name><tp:taxon-name-part taxon-name-part-type="genus">Callotillus</tp:taxon-name-part></tp:taxon-name></italic> provisionally only, as it differs from the other members of the genus in several important characters. No doubt, eventually, the creation of a new genus will be necessary for the reception of this new species and <italic><tp:taxon-name><tp:taxon-name-part taxon-name-part-type="genus">Callotillus</tp:taxon-name-part> <tp:taxon-name-part taxon-name-part-type="species">elegans</tp:taxon-name-part></tp:taxon-name></italic> and <italic><tp:taxon-name><tp:taxon-name-part taxon-name-part-type="genus">Callotillus</tp:taxon-name-part> <tp:taxon-name-part taxon-name-part-type="species">vafer</tp:taxon-name-part></tp:taxon-name></italic>. In <italic><tp:taxon-name><tp:taxon-name-part taxon-name-part-type="genus">Callotillus</tp:taxon-name-part> <tp:taxon-name-part taxon-name-part-type="species">eburneocinctus</tp:taxon-name-part></tp:taxon-name></italic>, the terminal segment of the maxillary palps is sub-cylindrical, the eyes are emarginate internally and the abdomen has but five segments. In <italic><tp:taxon-name><tp:taxon-name-part taxon-name-part-type="genus">Callotillus</tp:taxon-name-part> <tp:taxon-name-part taxon-name-part-type="species">elegans</tp:taxon-name-part></tp:taxon-name></italic>, <italic><tp:taxon-name><tp:taxon-name-part taxon-name-part-type="genus">Callotillus</tp:taxon-name-part> <tp:taxon-name-part taxon-name-part-type="species">vafer</tp:taxon-name-part></tp:taxon-name></italic>, and <italic><tp:taxon-name><tp:taxon-name-part taxon-name-part-type="genus">Callotillus</tp:taxon-name-part> <tp:taxon-name-part taxon-name-part-type="species">crusoe</tp:taxon-name-part></tp:taxon-name></italic> the maxillary palpi have the terminal segment conical, the eyes are deeply emarginate anteriorly, and the abdomen has six distinct well developed segments”. The morphological differences listed by Wolcott, together with the presence of pectinate antennae on males of <italic><tp:taxon-name><tp:taxon-name-part taxon-name-part-type="genus">Neocallotillus</tp:taxon-name-part></tp:taxon-name></italic> versus serrate antennae on males of <italic><tp:taxon-name><tp:taxon-name-part taxon-name-part-type="genus">Callotillus</tp:taxon-name-part></tp:taxon-name></italic> (Fig. <xref ref-type="fig" rid="F3">3A–C, G–H</xref>), and an elytral swelling present in <italic><tp:taxon-name><tp:taxon-name-part taxon-name-part-type="genus">Callotillus</tp:taxon-name-part></tp:taxon-name></italic> but absent in <italic><tp:taxon-name><tp:taxon-name-part taxon-name-part-type="genus">Neocallotillus</tp:taxon-name-part></tp:taxon-name></italic> (Fig. <xref ref-type="fig" rid="F4">4 A–B</xref>), sup<!--PageBreak-->port the recognition of two genera within the group. The monotypic <italic><tp:taxon-name><tp:taxon-name-part taxon-name-part-type="genus">Barrotillus</tp:taxon-name-part></tp:taxon-name></italic> was also examined in this study in order to assess possible congenericity with <italic><tp:taxon-name><tp:taxon-name-part taxon-name-part-type="genus">Neocallotillus</tp:taxon-name-part></tp:taxon-name></italic>. The structure of the antennae and number of antennomeres serve as evidence to conclude that these closely related genera should be considered as separate taxa (Fig. <xref ref-type="fig" rid="F3">3A–K</xref>).</p></tp:treatment-sec><tp:treatment-sec><!--Section generated to contain objects referenced in tp:taxon-treatment.--><fig id="F3" position="float" orientation="portrait"><label>Figure 3.</label><caption><p>Antennae of: <bold>A</bold> <italic><tp:taxon-name><tp:taxon-name-part taxon-name-part-type="genus">Neocallotillus</tp:taxon-name-part> <tp:taxon-name-part taxon-name-part-type="species">elegans</tp:taxon-name-part></tp:taxon-name></italic> (<italic><tp:taxon-name><tp:taxon-name-part taxon-name-part-type="genus">Callotillus</tp:taxon-name-part> <tp:taxon-name-part taxon-name-part-type="species">elegans</tp:taxon-name-part> <tp:taxon-name-part taxon-name-part-type="subspecies">elegans</tp:taxon-name-part></tp:taxon-name></italic>) male <bold>B</bold> <italic><tp:taxon-name><tp:taxon-name-part taxon-name-part-type="genus">Neocallotillus</tp:taxon-name-part> <tp:taxon-name-part taxon-name-part-type="species">elegans</tp:taxon-name-part></tp:taxon-name></italic> (<italic><tp:taxon-name><tp:taxon-name-part taxon-name-part-type="genus">Callotillus</tp:taxon-name-part> <tp:taxon-name-part taxon-name-part-type="species">elegans</tp:taxon-name-part> <tp:taxon-name-part taxon-name-part-type="subspecies">vafer</tp:taxon-name-part></tp:taxon-name></italic>) male <bold>C</bold> <italic><tp:taxon-name><tp:taxon-name-part taxon-name-part-type="genus">Neocallotillus</tp:taxon-name-part> <tp:taxon-name-part taxon-name-part-type="species">intricatus</tp:taxon-name-part></tp:taxon-name></italic> (<italic><tp:taxon-name><tp:taxon-name-part taxon-name-part-type="genus">Callotillus</tp:taxon-name-part> <tp:taxon-name-part taxon-name-part-type="species">intricatus</tp:taxon-name-part></tp:taxon-name></italic>) male holotype <bold>D</bold> <italic><tp:taxon-name><tp:taxon-name-part taxon-name-part-type="genus">Neocallotillus</tp:taxon-name-part> <tp:taxon-name-part taxon-name-part-type="species">elegans</tp:taxon-name-part></tp:taxon-name></italic> (<italic><tp:taxon-name><tp:taxon-name-part taxon-name-part-type="genus">Callotillus</tp:taxon-name-part> <tp:taxon-name-part taxon-name-part-type="species">elegans</tp:taxon-name-part> <tp:taxon-name-part taxon-name-part-type="subspecies">elegans</tp:taxon-name-part></tp:taxon-name></italic>) female <bold>E</bold> <italic><tp:taxon-name><tp:taxon-name-part taxon-name-part-type="genus">Neocallotillus</tp:taxon-name-part> <tp:taxon-name-part taxon-name-part-type="species">elegans</tp:taxon-name-part></tp:taxon-name></italic> (<italic><tp:taxon-name><tp:taxon-name-part taxon-name-part-type="genus">Callotillus</tp:taxon-name-part> <tp:taxon-name-part taxon-name-part-type="species">elegans</tp:taxon-name-part> <tp:taxon-name-part taxon-name-part-type="subspecies">vafer</tp:taxon-name-part></tp:taxon-name></italic>) female <bold>F</bold> <italic><tp:taxon-name><tp:taxon-name-part taxon-name-part-type="genus">Neocallotillus</tp:taxon-name-part> <tp:taxon-name-part taxon-name-part-type="species">intricatus</tp:taxon-name-part></tp:taxon-name></italic> (<italic><tp:taxon-name><tp:taxon-name-part taxon-name-part-type="genus">Callotillus</tp:taxon-name-part> <tp:taxon-name-part taxon-name-part-type="species">intricatus</tp:taxon-name-part></tp:taxon-name></italic>) female <bold>G</bold> <italic><tp:taxon-name><tp:taxon-name-part taxon-name-part-type="genus">Callotillus</tp:taxon-name-part> <tp:taxon-name-part taxon-name-part-type="species">bahamensis</tp:taxon-name-part></tp:taxon-name></italic> male <bold>H</bold> <italic><tp:taxon-name><tp:taxon-name-part taxon-name-part-type="genus">Callotillus</tp:taxon-name-part> <tp:taxon-name-part taxon-name-part-type="species">eburneocinctus</tp:taxon-name-part></tp:taxon-name></italic> male <bold>I</bold> <italic><tp:taxon-name><tp:taxon-name-part taxon-name-part-type="genus">Callotillus</tp:taxon-name-part> <tp:taxon-name-part taxon-name-part-type="species">bahamensis</tp:taxon-name-part></tp:taxon-name></italic> female <bold>J</bold> <italic><tp:taxon-name><tp:taxon-name-part taxon-name-part-type="genus">Callotillus</tp:taxon-name-part> <tp:taxon-name-part taxon-name-part-type="species">eburneocinctus</tp:taxon-name-part></tp:taxon-name></italic> female <bold>K</bold> <italic><tp:taxon-name><tp:taxon-name-part taxon-name-part-type="genus">Barrotillus</tp:taxon-name-part> <tp:taxon-name-part taxon-name-part-type="species">kropotkini</tp:taxon-name-part></tp:taxon-name></italic> male.</p></caption><graphic xmlns:xlink="http://www.w3.org/1999/xlink" xlink:href="zookeys-617-065-g003.jpg" position="float" orientation="portrait" xlink:type="simple" id="oo_103165.jpg"/></fig><fig id="F1" position="float" orientation="portrait"><label>Figure 1.</label><caption><p>Habitus of: <bold>A</bold> <italic><tp:taxon-name><tp:taxon-name-part taxon-name-part-type="genus">Neocallotillus</tp:taxon-name-part> <tp:taxon-name-part taxon-name-part-type="species">elegans</tp:taxon-name-part></tp:taxon-name></italic> (<italic><tp:taxon-name><tp:taxon-name-part taxon-name-part-type="genus">Callotillus</tp:taxon-name-part> <tp:taxon-name-part taxon-name-part-type="species">elegans</tp:taxon-name-part> <tp:taxon-name-part taxon-name-part-type="subspecies">elegans</tp:taxon-name-part></tp:taxon-name></italic>) male <bold>B</bold> <italic><tp:taxon-name><tp:taxon-name-part taxon-name-part-type="genus">Neocallotillus</tp:taxon-name-part> <tp:taxon-name-part taxon-name-part-type="species">elegans</tp:taxon-name-part></tp:taxon-name></italic> (<italic><tp:taxon-name><tp:taxon-name-part taxon-name-part-type="genus">Callotillus</tp:taxon-name-part> <tp:taxon-name-part taxon-name-part-type="species">elegans</tp:taxon-name-part> <tp:taxon-name-part taxon-name-part-type="subspecies">vafer</tp:taxon-name-part></tp:taxon-name></italic>) female <bold>C</bold> <italic><tp:taxon-name><tp:taxon-name-part taxon-name-part-type="genus">Neocallotillus</tp:taxon-name-part> <tp:taxon-name-part taxon-name-part-type="species">elegans</tp:taxon-name-part></tp:taxon-name></italic> (<italic><tp:taxon-name><tp:taxon-name-part taxon-name-part-type="genus">Callotillus</tp:taxon-name-part> <tp:taxon-name-part taxon-name-part-type="species">elegans</tp:taxon-name-part> <tp:taxon-name-part taxon-name-part-type="subspecies">vafer</tp:taxon-name-part></tp:taxon-name></italic>) male <bold>D</bold> <italic><tp:taxon-name><tp:taxon-name-part taxon-name-part-type="genus">Neocallotillus</tp:taxon-name-part> <tp:taxon-name-part taxon-name-part-type="species">elegans</tp:taxon-name-part></tp:taxon-name></italic> (<italic><tp:taxon-name><tp:taxon-name-part taxon-name-part-type="genus">Callotillus</tp:taxon-name-part> <tp:taxon-name-part taxon-name-part-type="species">elegans</tp:taxon-name-part> <tp:taxon-name-part taxon-name-part-type="subspecies">elegans</tp:taxon-name-part></tp:taxon-name></italic>) male <bold>E</bold> <italic><tp:taxon-name><tp:taxon-name-part taxon-name-part-type="genus">Neocallotillus</tp:taxon-name-part> <tp:taxon-name-part taxon-name-part-type="species">intricatus</tp:taxon-name-part></tp:taxon-name></italic> (<italic><tp:taxon-name><tp:taxon-name-part taxon-name-part-type="genus">Callotillus</tp:taxon-name-part> <tp:taxon-name-part taxon-name-part-type="species">intricatus</tp:taxon-name-part></tp:taxon-name></italic>) male <bold>F</bold> <italic><tp:taxon-name><tp:taxon-name-part taxon-name-part-type="genus">Neocallotillus</tp:taxon-name-part> <tp:taxon-name-part taxon-name-part-type="species">crusoe</tp:taxon-name-part></tp:taxon-name></italic> (<italic><tp:taxon-name><tp:taxon-name-part taxon-name-part-type="genus">Callotillus</tp:taxon-name-part> <tp:taxon-name-part taxon-name-part-type="species">crusoe</tp:taxon-name-part></tp:taxon-name></italic>) holotype male, (image courtesy of The <named-content xmlns:xlink="http://www.w3.org/1999/xlink" xlink:type="simple" content-type="institution" xlink:href="http://grbio.org/institution/american-museum-natural-history" id="NCID0EBZAE">American Museum of Natural History</named-content>, New York) <bold>G</bold> <italic><tp:taxon-name><tp:taxon-name-part taxon-name-part-type="genus">Callotillus</tp:taxon-name-part> <tp:taxon-name-part taxon-name-part-type="species">bahamensis</tp:taxon-name-part></tp:taxon-name></italic> male <bold>H</bold> <italic><tp:taxon-name><tp:taxon-name-part taxon-name-part-type="genus">Callotillus</tp:taxon-name-part> <tp:taxon-name-part taxon-name-part-type="species">eburneocinctus</tp:taxon-name-part></tp:taxon-name></italic> male <bold>I</bold> <italic><tp:taxon-name><tp:taxon-name-part taxon-name-part-type="genus">Barrotillus</tp:taxon-name-part> <tp:taxon-name-part taxon-name-part-type="species">kropotkini</tp:taxon-name-part></tp:taxon-name></italic> male.</p></caption><graphic xmlns:xlink="http://www.w3.org/1999/xlink" xlink:href="zookeys-617-065-g001.jpg" position="float" orientation="portrait" xlink:type="simple" id="oo_103163.jpg"/></fig><fig id="F4" position="float" orientation="portrait"><label>Figure 4.</label><caption><p>Habitus in lateral view of: <bold>A</bold> <italic><tp:taxon-name><tp:taxon-name-part taxon-name-part-type="genus">Neocallotillus</tp:taxon-name-part> <tp:taxon-name-part taxon-name-part-type="species">elegans</tp:taxon-name-part></tp:taxon-name></italic>, male <bold>B</bold> <italic><tp:taxon-name><tp:taxon-name-part taxon-name-part-type="genus">Callotillus</tp:taxon-name-part> <tp:taxon-name-part taxon-name-part-type="species">eburneocinctus</tp:taxon-name-part></tp:taxon-name></italic>, male.</p></caption><graphic xmlns:xlink="http://www.w3.org/1999/xlink" xlink:href="zookeys-617-065-g004.jpg" position="float" orientation="portrait" xlink:type="simple" id="oo_103166.jpg"/></fig></tp:treatment-sec><ref-list><ref id="B17"><mixed-citation xmlns:xlink="http://www.w3.org/1999/xlink" xlink:type="simple">
          <person-group><name name-style="western"><surname>Wolcott</surname><given-names>AB</given-names></name></person-group> (<year>1923</year>) <article-title>Two new species of West Indian <tp:taxon-name><tp:taxon-name-part taxon-name-part-type="family">Cleridae</tp:taxon-name-part></tp:taxon-name> (<tp:taxon-name><tp:taxon-name-part taxon-name-part-type="order">Coleoptera</tp:taxon-name-part></tp:taxon-name>).</article-title> <source>American Museum Novitates</source> <volume>59</volume>: <fpage>1</fpage>–<lpage>3</lpage>.</mixed-citation></ref></ref-list></tp:taxon-treatment>
