# Supplementary material for: Taxonomic revision of the New World genus Callotillus Wolcott (Cleridae, Tillinae), with the description of the new genus Neocallotillus, and an illustrated key of identification to species
Source: Zookeys. 2016 Sep 15;(617):65–89. doi: 10.3897/zookeys.617.9970 (PMC5027771; doi:10.3897/zookeys.617.9970)
Supplement: XML Treatment for Neocallotillus elegans [file zookeys.617.9970-treatment2.xml]

<!DOCTYPE tp:taxon-treatment
  PUBLIC "-//TaxonX//DTD Taxonomic Treatment Publishing DTD v0 20100105//EN" "tax-treatment-NSO.dtd">
<tp:taxon-treatment xmlns:tp="http://www.plazi.org/taxpub"><tp:treatment-meta><kwd-group><label>Taxon classification</label><kwd><named-content content-type="kingdom">Animalia</named-content></kwd><kwd><named-content content-type="order">Coleoptera</named-content></kwd><kwd><named-content content-type="family">Cleridae</named-content></kwd></kwd-group><mixed-citation publication-type="journal"><person-group><name><surname>Burke</surname><given-names>Alan F.</given-names></name><name><surname>Zolnerowich</surname><given-names>Gregory</given-names></name></person-group><article-title>Taxonomic revision of the New World genus <italic><tp:taxon-name><tp:taxon-name-part taxon-name-part-type="genus">Callotillus</tp:taxon-name-part></tp:taxon-name></italic> Wolcott (<tp:taxon-name><tp:taxon-name-part taxon-name-part-type="family">Cleridae</tp:taxon-name-part></tp:taxon-name>, <tp:taxon-name><tp:taxon-name-part taxon-name-part-type="subfamily">Tillinae</tp:taxon-name-part></tp:taxon-name>), with the description of the new genus <italic><tp:taxon-name><tp:taxon-name-part taxon-name-part-type="genus">Neocallotillus</tp:taxon-name-part></tp:taxon-name></italic>, and an illustrated key of identification to species</article-title><source>Zookeys</source><day>15</day><month>9</month><year>2016</year><volume>2016</volume><issue>617</issue><fpage>65</fpage><lpage>89</lpage><pub-id pub-id-type="doi">10.3897/zookeys.617.9970</pub-id></mixed-citation></tp:treatment-meta><tp:nomenclature><tp:taxon-name>
              <tp:taxon-name-part taxon-name-part-type="genus">Neocallotillus</tp:taxon-name-part>
              <tp:taxon-name-part taxon-name-part-type="species">elegans</tp:taxon-name-part>
            </tp:taxon-name><tp:taxon-authority>(Erichson, 1847)</tp:taxon-authority><tp:taxon-status xmlns:xlink="http://www.w3.org/1999/xlink" xlink:type="simple">comb. n.</tp:taxon-status><tp:nomenclature-citation-list><tp:nomenclature-citation><tp:taxon-name>
                  <tp:taxon-name-part taxon-name-part-type="genus">Tillus</tp:taxon-name-part> <tp:taxon-name-part taxon-name-part-type="species">elegans</tp:taxon-name-part></tp:taxon-name><comment><xref ref-type="bibr" rid="B6">Erichson 1847</xref>: 85.</comment></tp:nomenclature-citation><tp:nomenclature-citation><tp:taxon-name>
                  <tp:taxon-name-part taxon-name-part-type="genus">Callotillus</tp:taxon-name-part> <tp:taxon-name-part taxon-name-part-type="species">occidentallis</tp:taxon-name-part></tp:taxon-name><comment><xref ref-type="bibr" rid="B7">Gorham 1882</xref>: 129.</comment></tp:nomenclature-citation><tp:nomenclature-citation><tp:taxon-name>
                  <tp:taxon-name-part taxon-name-part-type="genus">Callotillus</tp:taxon-name-part> <tp:taxon-name-part taxon-name-part-type="species">vafer</tp:taxon-name-part></tp:taxon-name><comment><xref ref-type="bibr" rid="B16">Wolcott 1921</xref>: 270 <bold>syn. n.</bold></comment></tp:nomenclature-citation></tp:nomenclature-citation-list></tp:nomenclature><tp:treatment-sec sec-type="Holotype depository" id="SECID0E61AG"><title>Holotype depository.</title><p>
              <abbrev xmlns:xlink="http://www.w3.org/1999/xlink" content-type="institution" id="ABBRID0EF2AG" xlink:type="simple"><def><p> Zoologisches Museum Berlin, Germany </p></def>(ZMB)</abbrev>. Holotype locality: “Republica Peruana”.</p></tp:treatment-sec><tp:treatment-sec sec-type="distribution" id="SECID0EZ2AG"><title>Distribution.</title><p>
              USA: AZ, CA, LA, NM, NV, TX, UT; Mexico: Baja California, Baja California Sur, Chiapas, Chihuahua, Guerrero, Jalisco, Morelos, Nayarit, Oaxaca, Sonora, Tamaulipas, Yucatan; Central America: Costa Rica, Guatemala, Honduras, Nicaragua (Fig. <xref ref-type="fig" rid="F8">8A</xref>).</p></tp:treatment-sec><tp:treatment-sec sec-type="Differential diagnosis" id="SECID0EA4AG"><title>Differential diagnosis.</title><p>
              <italic><tp:taxon-name><tp:taxon-name-part taxon-name-part-type="genus">Neocallotillus</tp:taxon-name-part> <tp:taxon-name-part taxon-name-part-type="species">elegans</tp:taxon-name-part></tp:taxon-name></italic> can be differentiated from similar species based on the integument color, fascia pattern, and wide geographic distribution. The species is most similar to <italic><tp:taxon-name><tp:taxon-name-part taxon-name-part-type="genus">Neocallotillus</tp:taxon-name-part> <tp:taxon-name-part taxon-name-part-type="species">intricatus</tp:taxon-name-part></tp:taxon-name></italic> but can be easily differentiated from the latter based on the fasciae pattern on the elytral disc. <italic><tp:taxon-name><tp:taxon-name-part taxon-name-part-type="genus">Neocallotillus</tp:taxon-name-part> <tp:taxon-name-part taxon-name-part-type="species">elegans</tp:taxon-name-part></tp:taxon-name></italic> has the elytra adorned with a light testaceous to almost whitish median, longitudinal, slightly protruding fascia, and a pair of protruding maculae on the anterior half near the humeral angles (Fig. <xref ref-type="fig" rid="F1">1A–C</xref>), these maculae may be absent in some individuals (Fig. <xref ref-type="fig" rid="F1">1D</xref>). <italic><tp:taxon-name><tp:taxon-name-part taxon-name-part-type="genus">Neocallotillus</tp:taxon-name-part> <tp:taxon-name-part taxon-name-part-type="species">intricatus</tp:taxon-name-part></tp:taxon-name></italic> has the elytral disc decorated with an intricate design of light testaceous fasciae and a pair maculae arranged in the following manner: each elytron with one macula situated posterior to the humeral angle; one strongly procurved fasciae located on the anterior half of the elytral disc, this fascia initiates on the elytral suture and do not reach the epipleural fold; and a second fascia situated immediately posterior to the first, this band is strongly oblique, initiating on the epipleural fold and not reaching the elytral suture (Fig. <xref ref-type="fig" rid="F1">1E</xref>). The geographic distribution of these species can also serve to separate them. <italic><tp:taxon-name><tp:taxon-name-part taxon-name-part-type="genus">Neocallotillus</tp:taxon-name-part> <tp:taxon-name-part taxon-name-part-type="species">elegans</tp:taxon-name-part></tp:taxon-name></italic> is found from the United States to Costa Rica (Fig. <xref ref-type="fig" rid="F8">8A</xref>), while <italic><tp:taxon-name><tp:taxon-name-part taxon-name-part-type="genus">Neocallotillus</tp:taxon-name-part> <tp:taxon-name-part taxon-name-part-type="species">intricatus</tp:taxon-name-part></tp:taxon-name></italic> is restricted to Costa Rica and Panama (Fig. <xref ref-type="fig" rid="F8">8B</xref>).</p></tp:treatment-sec><tp:treatment-sec sec-type="redescription" id="SECID0EW6AG"><title>Redescription.</title><p>Form: Small individuals, feebly to moderately slender (Fig. <xref ref-type="fig" rid="F1">1A–D</xref>). Body: elongate, slender. Color: body integument variously colored, from piceous to ferruginous, with tones ranging from fuscous to testaceous; each elytron with one macula and one fascia, both markings ranging from almost albus to testaceous; thefascia is located on the median region of the elytral disc and can range from conspicuously wide to almost imperceptible; the macula is located on the median region of the first third of the elytral disc, initiating on the epipleural fold and almost reaching the elytral suture; these markings can be medially interconnected or not. The maculae may be absent in some specimens (Fig. <xref ref-type="fig" rid="F1">1D</xref>).</p><!--PageBreak--><p>Head: Including eyes wider than pronotum; eyes conspicuously bulging laterally, taller than wide, large, finely faceted, very strongly emarginate; emargination subtriangular, extending 3/4 the eye width; integument moderately to strongly punctate; antennal notch located in front of antennal emargination; frons feebly to moderately bi-impressed. Antennae consisting of 10 antennomeres; antennomeres 2-3 small, beadlike; fourth antennomere strongly serrate, robust; antennomeres 4-9 pectinate, gradually increasing in size toward distal end; last antennomere enlarged, ovoid in shape, laterally compressed (Fig. <xref ref-type="fig" rid="F3">3A, B</xref>). Anterior portion of clypeus wide, approximately 3× the length of eye emargination (Fig. <xref ref-type="fig" rid="F6">6A</xref>).</p><fig id="F6" position="float" orientation="portrait"><label>Figure 6.</label><caption><p>Head of: <bold>A</bold> <italic><tp:taxon-name><tp:taxon-name-part taxon-name-part-type="genus">Neocallotillus</tp:taxon-name-part> <tp:taxon-name-part taxon-name-part-type="species">elegans</tp:taxon-name-part></tp:taxon-name></italic> (<italic><tp:taxon-name><tp:taxon-name-part taxon-name-part-type="genus">Callotillus</tp:taxon-name-part> <tp:taxon-name-part taxon-name-part-type="species">elegans</tp:taxon-name-part> <tp:taxon-name-part taxon-name-part-type="subspecies">elegans</tp:taxon-name-part></tp:taxon-name></italic>) <bold>B</bold> <italic><tp:taxon-name><tp:taxon-name-part taxon-name-part-type="genus">Callotillus</tp:taxon-name-part> <tp:taxon-name-part taxon-name-part-type="species">eburneocinctus</tp:taxon-name-part></tp:taxon-name></italic>. Scale bars indicate width of frons.</p></caption><graphic xmlns:xlink="http://www.w3.org/1999/xlink" xlink:href="zookeys-617-065-g006.jpg" position="float" orientation="portrait" xlink:type="simple" id="oo_103169.jpg"/></fig><p>Thorax: Pronotum longer than broad, moderately to strongly punctate, punctations ranging from coarse and deep to moderately shallow and fine; sides subparallel in dorsal view, then abruptly constricted on posterior fourth; disc feebly convex. Prosternum smooth to feebly punctate; punctations coarse, finely to moderately vested with pale, recumbent setae. Mesoventrite smooth, feebly punctate; finely vested with some pale, semi-recumbent to recumbent setae. Metaventrite moderately punctate; strongly convex; surface smooth, vested with fine, recumbent and semi-recumbent setae; longitudinal depression present; metaventral process absent.</p><p>Elytra: Humeri indicated, slender, elongate; lateral margins subparallel, slightly to moderately broader on last third, then moderately to strongly depressed on second third, and conspicuously convex again on last third; sculpture consisting on shallow, irregularly arranged punctations; elytral apices subtriangular to almost rounded, feebly dehiscent; interstices at elytral base about 3× the width of punctuation; scutellum subquadrate, not depressed; epipleural fold complete, narrowing toward apex.</p><p>Legs: Femora swollen on posterior half; shiny; very feebly rugulose; weakly clothed with some semi-recumbent setae. Tibiae more profusely vested than femora.</p><p>Abdomen: Six ventrites; ventrites 1-5 shiny, smooth, subquadrate, not depressed laterally. Fifth ventrite subquadrate; lateral margins subparallel; posterior margin broadly, shallowly emarginate. Sixth ventrite small, conspicuously excavated, moderately, coarsely punctate, conspicuously broader than long; lateral margins strongly oblique, procurved; posterior margin broadly, moderately deeply, U-shaped emarginate; posterolateral angles broadly rounded (Fig. <xref ref-type="fig" rid="F5">5A–B</xref>). Fifth tergite subquadrate, moderately, coarsely punctate; posterior margin broadly, shallowly emarginate. Sixth tergite concave, wider than long; surface smooth; lateral margins moderately oblique; posterior margin broadly, moderately deeply, U-shaped emarginate. Posterolateral angles broadly rounded, fully covering sixth ventrite from dorsal view.</p><p>Aedeagus: Phallobasic apodeme present; phallus with copulatory piece moderately swollen at apex; phallic plate devoid of denticles; intraspicular plate present, elongate; phallobasic apodeme short, expanded distally; phallobase subparallel; phallobasic lobes free; tegmen complete, fully covering phallus; phallobasic lobes pointed anteriorly; endophallic struts long, extending beyond the length of tegmen; endophallic struts slender throughout their length, weakly robust distally (Fig. <xref ref-type="fig" rid="F7">7A–B</xref>).</p><fig id="F7" position="float" orientation="portrait"><label>Figure 7.</label><caption><p>Aedeagus of: <bold>A</bold> <italic><tp:taxon-name><tp:taxon-name-part taxon-name-part-type="genus">Neocallotillus</tp:taxon-name-part> <tp:taxon-name-part taxon-name-part-type="species">elegans</tp:taxon-name-part></tp:taxon-name></italic> (<italic><tp:taxon-name><tp:taxon-name-part taxon-name-part-type="genus">Callotillus</tp:taxon-name-part> <tp:taxon-name-part taxon-name-part-type="species">elegans</tp:taxon-name-part> <tp:taxon-name-part taxon-name-part-type="subspecies">elegans</tp:taxon-name-part></tp:taxon-name></italic>) <bold>B</bold> <italic><tp:taxon-name><tp:taxon-name-part taxon-name-part-type="genus">Neocallotillus</tp:taxon-name-part> <tp:taxon-name-part taxon-name-part-type="species">elegans</tp:taxon-name-part></tp:taxon-name></italic> (<italic><tp:taxon-name><tp:taxon-name-part taxon-name-part-type="genus">Callotillus</tp:taxon-name-part> <tp:taxon-name-part taxon-name-part-type="species">elegans</tp:taxon-name-part> <tp:taxon-name-part taxon-name-part-type="subspecies">vafer</tp:taxon-name-part></tp:taxon-name></italic>) <bold>C</bold> <italic><tp:taxon-name><tp:taxon-name-part taxon-name-part-type="genus">Neocallotillus</tp:taxon-name-part> <tp:taxon-name-part taxon-name-part-type="species">intricatus</tp:taxon-name-part></tp:taxon-name></italic> (<italic><tp:taxon-name><tp:taxon-name-part taxon-name-part-type="genus">Callotillus</tp:taxon-name-part> <tp:taxon-name-part taxon-name-part-type="species">intricatus</tp:taxon-name-part></tp:taxon-name></italic>) <bold>D</bold> <italic><tp:taxon-name><tp:taxon-name-part taxon-name-part-type="genus">Callotillus</tp:taxon-name-part> <tp:taxon-name-part taxon-name-part-type="species">eburneocinctus</tp:taxon-name-part></tp:taxon-name></italic>.</p></caption><graphic xmlns:xlink="http://www.w3.org/1999/xlink" xlink:href="zookeys-617-065-g007.jpg" position="float" orientation="portrait" xlink:type="simple" id="oo_103170.jpg"/></fig><p>Female variation: Females can be distinguished from males based on the antennal structure and the shape of the last abdominal segment. The antennal shape of females <!--PageBreak-->is moderately to strongly serrate; antennomeres 2-3 are slender, filiform; antennomeres 4-9 are serrate, the serrations gradually increase in size toward distal end (Fig. <xref ref-type="fig" rid="F3">3D, E</xref>). The posterior margin of the sixth ventrite of females is strongly procurved, producing a semicircular pygidium (Fig. <xref ref-type="fig" rid="F5">5C–D</xref>).</p></tp:treatment-sec><tp:treatment-sec sec-type="remarks" id="SECID0E4FBG"><title>Remarks.</title><p>The species <italic><tp:taxon-name><tp:taxon-name-part taxon-name-part-type="genus">Callotillus</tp:taxon-name-part> <tp:taxon-name-part taxon-name-part-type="species">occidentalis</tp:taxon-name-part></tp:taxon-name></italic>, described by <xref ref-type="bibr" rid="B7">Gorham (1882)</xref> for individuals collected in Guatemala and Nicaragua, was later synonymized with <italic><tp:taxon-name><tp:taxon-name-part taxon-name-part-type="genus">Callotillus</tp:taxon-name-part> <tp:taxon-name-part taxon-name-part-type="species">elegans</tp:taxon-name-part></tp:taxon-name></italic> by <xref ref-type="bibr" rid="B13">Schenkling (1903)</xref>. We examined one female paratype of <italic><tp:taxon-name><tp:taxon-name-part taxon-name-part-type="genus">Callotillus</tp:taxon-name-part> <tp:taxon-name-part taxon-name-part-type="species">occidentallis</tp:taxon-name-part></tp:taxon-name></italic> (Fig. <xref ref-type="fig" rid="F2">2A</xref>) and agree with Schenkling’s synonomy. <xref ref-type="bibr" rid="B1">Barr (1950)</xref> proposed that <italic><tp:taxon-name><tp:taxon-name-part taxon-name-part-type="genus">Callotillus</tp:taxon-name-part> <tp:taxon-name-part taxon-name-part-type="species">vafer</tp:taxon-name-part></tp:taxon-name></italic> be reclassified as a subspecies of <italic><tp:taxon-name><tp:taxon-name-part taxon-name-part-type="genus">Callotillus</tp:taxon-name-part> <tp:taxon-name-part taxon-name-part-type="species">elegans</tp:taxon-name-part></tp:taxon-name></italic> on the basis of integument color, geographic distribution discontinuity, and differences in the structure of the elytral punctation. Individuals inhabiting Arizona, California, Nevada, New Mexico, western Texas, Utah, and the Baja California peninsula were classified by Barr as <italic><tp:taxon-name><tp:taxon-name-part taxon-name-part-type="genus">Callotillus</tp:taxon-name-part> <tp:taxon-name-part taxon-name-part-type="species">elegans</tp:taxon-name-part> <tp:taxon-name-part taxon-name-part-type="subspecies">vafer</tp:taxon-name-part></tp:taxon-name></italic> while specimens from western Louisiana, eastern Texas, Mexico and Central America were recognized as <italic><tp:taxon-name><tp:taxon-name-part taxon-name-part-type="genus">Callotillus</tp:taxon-name-part> <tp:taxon-name-part taxon-name-part-type="species">elegans</tp:taxon-name-part> <tp:taxon-name-part taxon-name-part-type="subspecies">elegans</tp:taxon-name-part></tp:taxon-name></italic>. Barr also indicated the existence of intermediate forms of these subspecies in the United States and Baja California; however, we have found intermediate forms exist throughout much of the geographic range of the species. It is possible to find both color morphotypes (Fig. <xref ref-type="fig" rid="F1">1A–B</xref>), including intermediate forms (Fig. <xref ref-type="fig" rid="F1">1C–D</xref>), as well as conspicuously similar antennal forms (Fig. <xref ref-type="fig" rid="F3">3A, B</xref>), throughout North and Central America. Aside from integument variation, no other morphological evidence was found to differentiate these subspecies as separate taxa. As more material from these subspecies has been accumulated, we consider <italic><tp:taxon-name><tp:taxon-name-part taxon-name-part-type="genus">Neocallotillus</tp:taxon-name-part> <tp:taxon-name-part taxon-name-part-type="species">elegans</tp:taxon-name-part></tp:taxon-name></italic> a species with a wide spectrum of color variation throughout an extensive geographic distribution (Fig. <xref ref-type="fig" rid="F8">8A</xref>).</p><fig id="F8" position="float" orientation="portrait"><label>Figure 8.</label><caption><p>Distribution map of: <bold>A</bold> <italic><tp:taxon-name><tp:taxon-name-part taxon-name-part-type="genus">Neocallotillus</tp:taxon-name-part> <tp:taxon-name-part taxon-name-part-type="species">elegans</tp:taxon-name-part></tp:taxon-name></italic> <bold>B</bold> <italic><tp:taxon-name><tp:taxon-name-part taxon-name-part-type="genus">Neocallotillus</tp:taxon-name-part> <tp:taxon-name-part taxon-name-part-type="species">intricatus</tp:taxon-name-part></tp:taxon-name></italic> <bold>C</bold> <italic><tp:taxon-name><tp:taxon-name-part taxon-name-part-type="genus">Neocallotillus</tp:taxon-name-part> <tp:taxon-name-part taxon-name-part-type="species">crusoe</tp:taxon-name-part></tp:taxon-name></italic> <bold>D</bold> <italic><tp:taxon-name><tp:taxon-name-part taxon-name-part-type="genus">Callotillus</tp:taxon-name-part> <tp:taxon-name-part taxon-name-part-type="species">bahamensis</tp:taxon-name-part></tp:taxon-name></italic> <bold>E</bold> <italic><tp:taxon-name><tp:taxon-name-part taxon-name-part-type="genus">Callotillus</tp:taxon-name-part> <tp:taxon-name-part taxon-name-part-type="species">eburneocinctus</tp:taxon-name-part></tp:taxon-name></italic>.</p></caption><graphic xmlns:xlink="http://www.w3.org/1999/xlink" xlink:href="zookeys-617-065-g008.jpg" position="float" orientation="portrait" xlink:type="simple" id="oo_103171.jpg"/></fig></tp:treatment-sec><tp:treatment-sec sec-type="material" id="SECID0ECMBG"><title>Material examined.</title><p>PARATYPE: 1 female: [<italic><tp:taxon-name><tp:taxon-name-part taxon-name-part-type="genus">Callotillus</tp:taxon-name-part> <tp:taxon-name-part taxon-name-part-type="species">occidentalis</tp:taxon-name-part></tp:taxon-name></italic> Gorham], Pantaleon, 1700 ft., Champion, paratype depository: <abbrev xmlns:xlink="http://www.w3.org/1999/xlink" content-type="institution" xlink:title="British Museum of Natural History Collection, London, UK" id="ABBRID0ESMBG" xlink:type="simple">BMNH</abbrev>. (Fig. <xref ref-type="fig" rid="F2">2A</xref>).</p></tp:treatment-sec><tp:treatment-sec sec-type="material" id="SECID0E2MBG"><title>Additional material examined</title><p>(N= 241). USA: 2 males: SW Hidalgo Co., TX, 17-III-1946, George B. Vogt, beating flowers and foliage, on <italic><tp:taxon-name><tp:taxon-name-part taxon-name-part-type="genus">Prosonis</tp:taxon-name-part> <tp:taxon-name-part taxon-name-part-type="species">juliflora</tp:taxon-name-part></tp:taxon-name></italic> DeCandolie; 1 male, 3 females: Riverside Co., CA, Chuckawalla Mts., Corn Spg. Campground, 25-IV-1987, A. J. Mayor; 1 female: Imperial Co., CA, 9 mi N Winterhaven, 2-IV-1997, F. G. Andrews and A. J. Gilbert, sweeping <italic><tp:taxon-name><tp:taxon-name-part taxon-name-part-type="genus">Prosopis</tp:taxon-name-part></tp:taxon-name></italic>; 1 female: TX, 12 mi W Guthrie, 14-VII-1969, K. Polk; 1 male, 1 female: Hidalgo Co., TX, Sta. Ana Natl. Refuge, vic. Willow Lake, T. C. McRea; 1 male, 1 female: Val Verde Co., TX., Pecos River, 29-VIII-1970, no collector data; 1 male: Rio Grande City, Starr Co., TX, on <italic><tp:taxon-name><tp:taxon-name-part taxon-name-part-type="genus">Prosopis</tp:taxon-name-part></tp:taxon-name></italic>; 1 male: NM, 12 mi W Carlsbad, 25-IV-1971, on mesquite, C. R. Ward; 1 male: San Diego Co., CA, Borrego State Park, 17-20-IV-1969, no collector data; 1 female: Painted Canyon, Riverside Co., Calif., 25-III-1962, F. G. Andrews; 1 male: N. M., Hidalgo Co., Coronado Natl. Forest, 26-V-1976, W. Iselin; 3 males, 2 females: AZ, Sta. Catalina Mts., Pima Canyon, 7-IX-1970, K. Stephan; 1 female: TX, 5 mi NW of Alpine, 17-VI-1965, on <italic><tp:taxon-name><tp:taxon-name-part taxon-name-part-type="genus">Sapindus</tp:taxon-name-part> <tp:taxon-name-part taxon-name-part-type="species">drummondii</tp:taxon-name-part></tp:taxon-name></italic>, G. H. Nelson; 2 males: Starr Co., TX, 2 mi W of Sullivan City, reared from <italic><tp:taxon-name><tp:taxon-name-part taxon-name-part-type="genus">Pithecelobium</tp:taxon-name-part> <tp:taxon-name-part taxon-name-part-type="species">flexicaule</tp:taxon-name-part></tp:taxon-name></italic>, G. H. Nelson; 1 female: Socorro Co., NM, Bosque de Apache Nat. Wildlife Ref., 2-VII-2000, F. W. Skillman Jr.; 2 females: AZ, Sta. Catalina Mts., Pima Canyon, Bred ex Palo Verde, K. Stephan; 1 female AZ, Sta. Catalina Mts., Sabino Canyon, 11-VIII-1961, G. H. Nelson;; 1 female: CA, Imperial Co., 7 mi N of Glamis, 29-VIII-1987, on <!--PageBreak--><italic><tp:taxon-name><tp:taxon-name-part taxon-name-part-type="genus">Cercidium</tp:taxon-name-part> <tp:taxon-name-part taxon-name-part-type="species">floridum</tp:taxon-name-part></tp:taxon-name></italic>, Wood; 2 males, 1 female: Imperial Co., CA, Frink Spr., 7-VII-1993, on <italic><tp:taxon-name><tp:taxon-name-part taxon-name-part-type="genus">Olneya</tp:taxon-name-part> <tp:taxon-name-part taxon-name-part-type="species">tesota</tp:taxon-name-part></tp:taxon-name></italic>, G. H. Nelson; 1 female: San Diego Co., CA, 3 mi E of Jacumba, reared <italic><tp:taxon-name><tp:taxon-name-part taxon-name-part-type="genus">Acacia</tp:taxon-name-part> <tp:taxon-name-part taxon-name-part-type="species">greggii</tp:taxon-name-part></tp:taxon-name></italic>, 22-V-1987, G. H. Nelson; 1 male, 3 females: AZ, Pima Co., Green <!--PageBreak-->Valley, 15-VII-976, no collector data; 1 male, 1 female: Eddy Co., NM, 26 mi E of Carlsbad, 2-VI-1977, no collector data; 1 female: Dona Ana Co., NM, 9 miles west of Santa Teresa, 8-V-1999, J. C. Schaffner; 1 female: Bastrop Co., TX, Bastrop, 3-VI-1997, S. G. Wellso; 1 female: Cochise Co., AZ, 12 mi N of Douglas, 24-VII-1982, J. E. Wappes; 1 male: TX, 3 mi southeast Presidio, 12-IV-1968, J. G. Hafernik; 1 male, 1 female: Pima Co., AZ, Mt. Lemon, V-17-1976, R. Lenczy; 1 male: Cochise Co., AZ, Wilcox Dry Lake, 6-VI-1970, A. R. Hardy; 1 male: TX, Brownsville, VII-1937, H. S. Barber; 2 males: AZ, Tucson, VIII-193 [], Bryant; 1 female: Riverside Co., CA, 25-III-1962, F. G. Andrews; 10 males, 5 females: CA, Mecca, 20-V-1924, B. Warwick; 1 female: CA, Calipatria, 6-V-1924, B. Warwick; 1 female: CA, Calipatria, 1-V-1924, B. Warwick; 1 male: CA, Calipatria, 10-V-1924, B. Warwick; 10 females: Hidalgo Co., TX, J. N. Knull, 28-III-1954; 3 males, 4 females: TX, Brownsville, , 25-V-1934, J. N. Knull; 2 females: Cameron Co., TX, 25-III-1952, J. N. Knull; 5 males, 3 females: Hidalgo Co., TX, 26-III-1957, J. N. Knull; 6 males, 6 females: Hidalgo Co., TX, 20-III-1952, D. J. and J. N Knull; 1 male: AZ, Huachuca Mt., 5-VI D. J. and J. N. Knull; 2 females: Starr Co., TX, D. J. and J. N. Knull, 28-III-1950; 1 male: Uvalde Co., TX, 20-V, D. J. Knull; 1 male, 2 females: Hidalgo Co., TX, 29-III-1968, D. J. and J. N Knull; 2 females: Hidalgo Co., TX, 26-III-1953, D. J. and J. N. Knull; 1 male, 1 female: Hidalgo Co., TX, 24-III-1954, D. J. and J. N. Knull; 1 male: Hidalgo Co., TX, 28-III-1954, D. J. and J. N. Knull; 1 male, 4 females: CA, Santa Rosa L., VIII, J. L. Knull; 3 males, 1 female: AZ, Wilcox, 4-VII-1951, D. J. and J. N. Knull; 2 males: AZ, Wilcox, 6-VI-1954, D. J. and J. N. Knull; 1 female: AZ, Patagonia Mts., 2-VII-1953, D. J. and J. N. Knull; 1 male: Culberson Co., TX, 9-VII-1953, D. J. and J. N. Knull; 2 male, 2 females: Pima Co., AZ, 9-VII-1975, N. M. Downy; 1 male: Bell Co., TX, Holland, 12-VII-1988, S. G. Wellso; 2 males: Hidalgo Co. TX, Sta. Ana Natl. Refugee, VIII-1977, J. E. Wappes; 1 male, 1 female: Calipatria Co., CA, 15-VII-1925, B. Warwick; 1 female: Uvalde Co., TX, VII-27, J. N. Knull; 1 female: CA, Mecca, 12-V-1924, B. Warwick; 4 males, 1 female: CA, Calipatria, 1-6-V-1924, B. Warwick; 15 males, 9 females: AZ, Chiricahua Mts., 1-3-VI, J. N. Knull; 1 male, 2 females: AZ, Tucson, VIII-19, J. N. Knull; 2 females: Hidalgo Co., NM, 24-III-1954; D. J. and J. N. Knull; AZ, Wilcox, 11-VI-1954, D. J. and J. N. Knull; 2 males: Imperial Co., CA, 15 mi W of Calexico, 5-6-VI-1961, light trap, H. F. Howden; 1 female: CA, Palm Springs, 15-VI-1948, D. J. and J. N. Knull; 1 female: TX, Davis Mts., 24-VI-1957, D. J. and J. N. Knull; 4 males, 7 females: TX, Chisos Mts., V-25, J. N. Knull; 2 males: Jeff Davis Co., TX, 20-VI-1957, D. J. and J. N. Knull; 1 male: TX, on live oak, 17-V-1965, J. L. Bottmer; 2 males: AZ, Mt. Huachuca, 5-8-VI, D. J. and J. N. Knull; 3 males: Hidalgo Co., TX, 20-IV-1968, D. J. and J. N Knull; 4 males, 6 females: Jim Wells Co., TX, 8 mi S of Alice, 6-8-April-1984, S. G. Wellso; 2 females: Jim Wells Co., TX, Alice, 15-IV-1986, S. G. Wellso; 1 male: Brewster Co., TX, Castolon, 14-IV-1983, S. G. Wellso; 1 female: Brewster Co., TX, Big Bend Natl. Park, 16-IV-1983, S. G. Wellso; MEXICO: 1 male, 1 female: Chiapas, Mex., 4 mi NW of Pueblo Nuevo River Bajada, 15-VII-1965, G. H. Nelson; 1 male: Baja Calif. S., Mex., 4 mi S La Paz, 14-IX-1978, B. K. Dozier; 1 male: Baja Calif., Mex., Catavina, riparian palm oasis, on <!--PageBreak--><italic><tp:taxon-name><tp:taxon-name-part taxon-name-part-type="genus">Acacia</tp:taxon-name-part> <tp:taxon-name-part taxon-name-part-type="species">greggii</tp:taxon-name-part></tp:taxon-name></italic>, G. H. Nelson; 1 male, 2 females: Baja Calif. S., Mex., La Paz, 29-VI-1973, B. F. Chamberlain; 2 females: Baja Calif. S., Mex., 1-3 mi E Cabo San Lucas, G. Riley; 1 female: Baja Calif. Sur, Mex, 9 mi N San Jose del Cabo, G. Riley; 2 males: Baja Calif. S., Mex., 66 km NE Insurgentes nr. Ultima Agua, on <italic><tp:taxon-name><tp:taxon-name-part taxon-name-part-type="genus">Prosopis</tp:taxon-name-part> <tp:taxon-name-part taxon-name-part-type="species">articulata</tp:taxon-name-part></tp:taxon-name></italic>, 13-IV-1994, D. Yanega; 2 males: Morelos, Mex., Tlaquiltenango, Huaxtla, <named-content xmlns:xlink="http://www.w3.org/1999/xlink" content-type="dwc:verbatimCoordinates" xlink:type="simple"><named-content content-type="geo-json" specific-use="{&#34;type&#34;:&#34;Point&#34;,&#34;coordinates&#34;:[-99.04804,18.37598]}" id="NCID0EMYBG" xlink:type="simple">18.37598 N, 99.04804 W</named-content></named-content>, 1053 m, 13-XII-2009, V. H. Toledo; 1 male: Sonora, Mex., 29 km SE Tecoripa y 3 km S Rancho Las Peñitas, 733 m, on <italic><tp:taxon-name><tp:taxon-name-part taxon-name-part-type="genus">Acacia</tp:taxon-name-part></tp:taxon-name></italic> sp., 22-IV-2004, V. H. Toledo; 2 males, 1 female: Baja Calif. S., Mex., Las Barrancas, 27-V-1984, P. DeBach, Malaise trap; 1 female: Yucatan, Mex., Tekom, 04-VIII-1940, I. Sanderson; 1 male: Baja Calif., Mex., Santa Rosa, 08-10-I-1914, G. Beyer; 1 male, 2 females: Chiapas, Mex., 4 mi NW of Pueblo Nuevo, 15-VII-1968, G. H. Nelson; 1 male: Tamaulipas, Mex., El Encino, 15-IV-1984, S. G. Wellso. 8 males, 3 females: Baja Calif. S., Mex. 6 km E of San Antonio, 350 m, on <italic><tp:taxon-name><tp:taxon-name-part taxon-name-part-type="genus">Prosopis</tp:taxon-name-part> <tp:taxon-name-part taxon-name-part-type="species">articulata</tp:taxon-name-part></tp:taxon-name></italic>, 11-IV-1994, no collector data; <!--PageBreak-->CENTRAL AMERICA: 2 males: Guanacaste, [Costa Rica], Cerro El Hacha, 800m, 12 km SE La Cruz, 320000, 364000, 1998; 1 male: Heredia Province, Costa Rica, Sarapiqui, Chilamate, La Marita Farm, 26-II-1992, R. L. Johnson and R. Ochoa; 1 female: Rivas, Nicaragua, San Juan del Sur, <named-content xmlns:xlink="http://www.w3.org/1999/xlink" content-type="dwc:verbatimCoordinates" xlink:type="simple"><named-content content-type="geo-json" specific-use="{&#34;type&#34;:&#34;Point&#34;,&#34;coordinates&#34;:[-82.86666667,11.25]}" id="NCID0EHZBG" xlink:type="simple">11’ 15° N, 82’ 52° W</named-content></named-content>, 10-III-1998, L. J. Clark; 1 female: Granada, Nicaragua, Volcan Mombacho, Finca San Joaquin, 15-V-1998, malaise trap, in organic coffee, J. M. Maes.</p></tp:treatment-sec><tp:treatment-sec><!--Section generated to contain objects referenced in tp:taxon-treatment.--><fig id="F1" position="float" orientation="portrait"><label>Figure 1.</label><caption><p>Habitus of: <bold>A</bold> <italic><tp:taxon-name><tp:taxon-name-part taxon-name-part-type="genus">Neocallotillus</tp:taxon-name-part> <tp:taxon-name-part taxon-name-part-type="species">elegans</tp:taxon-name-part></tp:taxon-name></italic> (<italic><tp:taxon-name><tp:taxon-name-part taxon-name-part-type="genus">Callotillus</tp:taxon-name-part> <tp:taxon-name-part taxon-name-part-type="species">elegans</tp:taxon-name-part> <tp:taxon-name-part taxon-name-part-type="subspecies">elegans</tp:taxon-name-part></tp:taxon-name></italic>) male <bold>B</bold> <italic><tp:taxon-name><tp:taxon-name-part taxon-name-part-type="genus">Neocallotillus</tp:taxon-name-part> <tp:taxon-name-part taxon-name-part-type="species">elegans</tp:taxon-name-part></tp:taxon-name></italic> (<italic><tp:taxon-name><tp:taxon-name-part taxon-name-part-type="genus">Callotillus</tp:taxon-name-part> <tp:taxon-name-part taxon-name-part-type="species">elegans</tp:taxon-name-part> <tp:taxon-name-part taxon-name-part-type="subspecies">vafer</tp:taxon-name-part></tp:taxon-name></italic>) female <bold>C</bold> <italic><tp:taxon-name><tp:taxon-name-part taxon-name-part-type="genus">Neocallotillus</tp:taxon-name-part> <tp:taxon-name-part taxon-name-part-type="species">elegans</tp:taxon-name-part></tp:taxon-name></italic> (<italic><tp:taxon-name><tp:taxon-name-part taxon-name-part-type="genus">Callotillus</tp:taxon-name-part> <tp:taxon-name-part taxon-name-part-type="species">elegans</tp:taxon-name-part> <tp:taxon-name-part taxon-name-part-type="subspecies">vafer</tp:taxon-name-part></tp:taxon-name></italic>) male <bold>D</bold> <italic><tp:taxon-name><tp:taxon-name-part taxon-name-part-type="genus">Neocallotillus</tp:taxon-name-part> <tp:taxon-name-part taxon-name-part-type="species">elegans</tp:taxon-name-part></tp:taxon-name></italic> (<italic><tp:taxon-name><tp:taxon-name-part taxon-name-part-type="genus">Callotillus</tp:taxon-name-part> <tp:taxon-name-part taxon-name-part-type="species">elegans</tp:taxon-name-part> <tp:taxon-name-part taxon-name-part-type="subspecies">elegans</tp:taxon-name-part></tp:taxon-name></italic>) male <bold>E</bold> <italic><tp:taxon-name><tp:taxon-name-part taxon-name-part-type="genus">Neocallotillus</tp:taxon-name-part> <tp:taxon-name-part taxon-name-part-type="species">intricatus</tp:taxon-name-part></tp:taxon-name></italic> (<italic><tp:taxon-name><tp:taxon-name-part taxon-name-part-type="genus">Callotillus</tp:taxon-name-part> <tp:taxon-name-part taxon-name-part-type="species">intricatus</tp:taxon-name-part></tp:taxon-name></italic>) male <bold>F</bold> <italic><tp:taxon-name><tp:taxon-name-part taxon-name-part-type="genus">Neocallotillus</tp:taxon-name-part> <tp:taxon-name-part taxon-name-part-type="species">crusoe</tp:taxon-name-part></tp:taxon-name></italic> (<italic><tp:taxon-name><tp:taxon-name-part taxon-name-part-type="genus">Callotillus</tp:taxon-name-part> <tp:taxon-name-part taxon-name-part-type="species">crusoe</tp:taxon-name-part></tp:taxon-name></italic>) holotype male, (image courtesy of The <named-content xmlns:xlink="http://www.w3.org/1999/xlink" xlink:type="simple" content-type="institution" xlink:href="http://grbio.org/institution/american-museum-natural-history" id="NCID0EBZAE">American Museum of Natural History</named-content>, New York) <bold>G</bold> <italic><tp:taxon-name><tp:taxon-name-part taxon-name-part-type="genus">Callotillus</tp:taxon-name-part> <tp:taxon-name-part taxon-name-part-type="species">bahamensis</tp:taxon-name-part></tp:taxon-name></italic> male <bold>H</bold> <italic><tp:taxon-name><tp:taxon-name-part taxon-name-part-type="genus">Callotillus</tp:taxon-name-part> <tp:taxon-name-part taxon-name-part-type="species">eburneocinctus</tp:taxon-name-part></tp:taxon-name></italic> male <bold>I</bold> <italic><tp:taxon-name><tp:taxon-name-part taxon-name-part-type="genus">Barrotillus</tp:taxon-name-part> <tp:taxon-name-part taxon-name-part-type="species">kropotkini</tp:taxon-name-part></tp:taxon-name></italic> male.</p></caption><graphic xmlns:xlink="http://www.w3.org/1999/xlink" xlink:href="zookeys-617-065-g001.jpg" position="float" orientation="portrait" xlink:type="simple" id="oo_103163.jpg"/></fig><fig id="F3" position="float" orientation="portrait"><label>Figure 3.</label><caption><p>Antennae of: <bold>A</bold> <italic><tp:taxon-name><tp:taxon-name-part taxon-name-part-type="genus">Neocallotillus</tp:taxon-name-part> <tp:taxon-name-part taxon-name-part-type="species">elegans</tp:taxon-name-part></tp:taxon-name></italic> (<italic><tp:taxon-name><tp:taxon-name-part taxon-name-part-type="genus">Callotillus</tp:taxon-name-part> <tp:taxon-name-part taxon-name-part-type="species">elegans</tp:taxon-name-part> <tp:taxon-name-part taxon-name-part-type="subspecies">elegans</tp:taxon-name-part></tp:taxon-name></italic>) male <bold>B</bold> <italic><tp:taxon-name><tp:taxon-name-part taxon-name-part-type="genus">Neocallotillus</tp:taxon-name-part> <tp:taxon-name-part taxon-name-part-type="species">elegans</tp:taxon-name-part></tp:taxon-name></italic> (<italic><tp:taxon-name><tp:taxon-name-part taxon-name-part-type="genus">Callotillus</tp:taxon-name-part> <tp:taxon-name-part taxon-name-part-type="species">elegans</tp:taxon-name-part> <tp:taxon-name-part taxon-name-part-type="subspecies">vafer</tp:taxon-name-part></tp:taxon-name></italic>) male <bold>C</bold> <italic><tp:taxon-name><tp:taxon-name-part taxon-name-part-type="genus">Neocallotillus</tp:taxon-name-part> <tp:taxon-name-part taxon-name-part-type="species">intricatus</tp:taxon-name-part></tp:taxon-name></italic> (<italic><tp:taxon-name><tp:taxon-name-part taxon-name-part-type="genus">Callotillus</tp:taxon-name-part> <tp:taxon-name-part taxon-name-part-type="species">intricatus</tp:taxon-name-part></tp:taxon-name></italic>) male holotype <bold>D</bold> <italic><tp:taxon-name><tp:taxon-name-part taxon-name-part-type="genus">Neocallotillus</tp:taxon-name-part> <tp:taxon-name-part taxon-name-part-type="species">elegans</tp:taxon-name-part></tp:taxon-name></italic> (<italic><tp:taxon-name><tp:taxon-name-part taxon-name-part-type="genus">Callotillus</tp:taxon-name-part> <tp:taxon-name-part taxon-name-part-type="species">elegans</tp:taxon-name-part> <tp:taxon-name-part taxon-name-part-type="subspecies">elegans</tp:taxon-name-part></tp:taxon-name></italic>) female <bold>E</bold> <italic><tp:taxon-name><tp:taxon-name-part taxon-name-part-type="genus">Neocallotillus</tp:taxon-name-part> <tp:taxon-name-part taxon-name-part-type="species">elegans</tp:taxon-name-part></tp:taxon-name></italic> (<italic><tp:taxon-name><tp:taxon-name-part taxon-name-part-type="genus">Callotillus</tp:taxon-name-part> <tp:taxon-name-part taxon-name-part-type="species">elegans</tp:taxon-name-part> <tp:taxon-name-part taxon-name-part-type="subspecies">vafer</tp:taxon-name-part></tp:taxon-name></italic>) female <bold>F</bold> <italic><tp:taxon-name><tp:taxon-name-part taxon-name-part-type="genus">Neocallotillus</tp:taxon-name-part> <tp:taxon-name-part taxon-name-part-type="species">intricatus</tp:taxon-name-part></tp:taxon-name></italic> (<italic><tp:taxon-name><tp:taxon-name-part taxon-name-part-type="genus">Callotillus</tp:taxon-name-part> <tp:taxon-name-part taxon-name-part-type="species">intricatus</tp:taxon-name-part></tp:taxon-name></italic>) female <bold>G</bold> <italic><tp:taxon-name><tp:taxon-name-part taxon-name-part-type="genus">Callotillus</tp:taxon-name-part> <tp:taxon-name-part taxon-name-part-type="species">bahamensis</tp:taxon-name-part></tp:taxon-name></italic> male <bold>H</bold> <italic><tp:taxon-name><tp:taxon-name-part taxon-name-part-type="genus">Callotillus</tp:taxon-name-part> <tp:taxon-name-part taxon-name-part-type="species">eburneocinctus</tp:taxon-name-part></tp:taxon-name></italic> male <bold>I</bold> <italic><tp:taxon-name><tp:taxon-name-part taxon-name-part-type="genus">Callotillus</tp:taxon-name-part> <tp:taxon-name-part taxon-name-part-type="species">bahamensis</tp:taxon-name-part></tp:taxon-name></italic> female <bold>J</bold> <italic><tp:taxon-name><tp:taxon-name-part taxon-name-part-type="genus">Callotillus</tp:taxon-name-part> <tp:taxon-name-part taxon-name-part-type="species">eburneocinctus</tp:taxon-name-part></tp:taxon-name></italic> female <bold>K</bold> <italic><tp:taxon-name><tp:taxon-name-part taxon-name-part-type="genus">Barrotillus</tp:taxon-name-part> <tp:taxon-name-part taxon-name-part-type="species">kropotkini</tp:taxon-name-part></tp:taxon-name></italic> male.</p></caption><graphic xmlns:xlink="http://www.w3.org/1999/xlink" xlink:href="zookeys-617-065-g003.jpg" position="float" orientation="portrait" xlink:type="simple" id="oo_103165.jpg"/></fig><fig id="F5" position="float" orientation="portrait"><label>Figure 5.</label><caption><p>Pygidium of: <bold>A</bold> <italic><tp:taxon-name><tp:taxon-name-part taxon-name-part-type="genus">Neocallotillus</tp:taxon-name-part> <tp:taxon-name-part taxon-name-part-type="species">elegans</tp:taxon-name-part></tp:taxon-name></italic> (<italic><tp:taxon-name><tp:taxon-name-part taxon-name-part-type="genus">Callotillus</tp:taxon-name-part> <tp:taxon-name-part taxon-name-part-type="species">elegans</tp:taxon-name-part> <tp:taxon-name-part taxon-name-part-type="subspecies">elegans</tp:taxon-name-part></tp:taxon-name></italic>) male <bold>B</bold> <italic><tp:taxon-name><tp:taxon-name-part taxon-name-part-type="genus">Neocallotillus</tp:taxon-name-part> <tp:taxon-name-part taxon-name-part-type="species">elegans</tp:taxon-name-part></tp:taxon-name></italic> (<italic><tp:taxon-name><tp:taxon-name-part taxon-name-part-type="genus">Callotillus</tp:taxon-name-part> <tp:taxon-name-part taxon-name-part-type="species">elegans</tp:taxon-name-part> <tp:taxon-name-part taxon-name-part-type="subspecies">vafer</tp:taxon-name-part></tp:taxon-name></italic>) male <bold>C</bold> <italic><tp:taxon-name><tp:taxon-name-part taxon-name-part-type="genus">Neocallotillus</tp:taxon-name-part> <tp:taxon-name-part taxon-name-part-type="species">elegans</tp:taxon-name-part></tp:taxon-name></italic> (<italic><tp:taxon-name><tp:taxon-name-part taxon-name-part-type="genus">Callotillus</tp:taxon-name-part> <tp:taxon-name-part taxon-name-part-type="species">elegans</tp:taxon-name-part> <tp:taxon-name-part taxon-name-part-type="subspecies">elegans</tp:taxon-name-part></tp:taxon-name></italic>) female <bold>D</bold> <italic><tp:taxon-name><tp:taxon-name-part taxon-name-part-type="genus">Neocallotillus</tp:taxon-name-part> <tp:taxon-name-part taxon-name-part-type="species">elegans</tp:taxon-name-part></tp:taxon-name></italic> (<italic><tp:taxon-name><tp:taxon-name-part taxon-name-part-type="genus">Callotillus</tp:taxon-name-part> <tp:taxon-name-part taxon-name-part-type="species">elegans</tp:taxon-name-part> <tp:taxon-name-part taxon-name-part-type="subspecies">vafer</tp:taxon-name-part></tp:taxon-name></italic>) female <bold>E</bold> <italic><tp:taxon-name><tp:taxon-name-part taxon-name-part-type="genus">Neocallotillus</tp:taxon-name-part> <tp:taxon-name-part taxon-name-part-type="species">intricatus</tp:taxon-name-part></tp:taxon-name></italic> (<italic><tp:taxon-name><tp:taxon-name-part taxon-name-part-type="genus">Callotillus</tp:taxon-name-part> <tp:taxon-name-part taxon-name-part-type="species">intricatus</tp:taxon-name-part></tp:taxon-name></italic>) male <bold>F</bold> <italic><tp:taxon-name><tp:taxon-name-part taxon-name-part-type="genus">Neocallotillus</tp:taxon-name-part> <tp:taxon-name-part taxon-name-part-type="species">intricatus</tp:taxon-name-part></tp:taxon-name></italic> (<italic><tp:taxon-name><tp:taxon-name-part taxon-name-part-type="genus">Callotillus</tp:taxon-name-part> <tp:taxon-name-part taxon-name-part-type="species">intricatus</tp:taxon-name-part></tp:taxon-name></italic>) female <bold>G</bold> <italic><tp:taxon-name><tp:taxon-name-part taxon-name-part-type="genus">Callotillus</tp:taxon-name-part> <tp:taxon-name-part taxon-name-part-type="species">bahamensis</tp:taxon-name-part></tp:taxon-name></italic> male <bold>H</bold> <italic><tp:taxon-name><tp:taxon-name-part taxon-name-part-type="genus">Callotillus</tp:taxon-name-part> <tp:taxon-name-part taxon-name-part-type="species">bahamensis</tp:taxon-name-part></tp:taxon-name></italic> female <bold>I</bold> <italic><tp:taxon-name><tp:taxon-name-part taxon-name-part-type="genus">Callotillus</tp:taxon-name-part> <tp:taxon-name-part taxon-name-part-type="species">eburneocinctus</tp:taxon-name-part></tp:taxon-name></italic> male <bold>J</bold> <italic><tp:taxon-name><tp:taxon-name-part taxon-name-part-type="genus">Callotillus</tp:taxon-name-part> <tp:taxon-name-part taxon-name-part-type="species">eburneocinctus</tp:taxon-name-part></tp:taxon-name></italic> female.</p></caption><graphic xmlns:xlink="http://www.w3.org/1999/xlink" xlink:href="zookeys-617-065-g005.jpg" position="float" orientation="portrait" xlink:type="simple" id="oo_103167.jpg"/></fig><fig id="F2" position="float" orientation="portrait"><label>Figure 2.</label><caption><p>Types and corresponding labels of: <bold>A</bold> <italic><tp:taxon-name><tp:taxon-name-part taxon-name-part-type="genus">Tillus</tp:taxon-name-part> <tp:taxon-name-part taxon-name-part-type="species">occidentalis</tp:taxon-name-part></tp:taxon-name></italic> (Gorham) [<italic><tp:taxon-name><tp:taxon-name-part taxon-name-part-type="genus">Neocallotillus</tp:taxon-name-part> <tp:taxon-name-part taxon-name-part-type="species">elegans</tp:taxon-name-part></tp:taxon-name></italic>], female <bold>B</bold> <italic><tp:taxon-name><tp:taxon-name-part taxon-name-part-type="genus">Callotillus</tp:taxon-name-part> <tp:taxon-name-part taxon-name-part-type="species">intricatus</tp:taxon-name-part></tp:taxon-name></italic> (Wolcott &amp; Dybas) [<italic><tp:taxon-name><tp:taxon-name-part taxon-name-part-type="genus">Neocallotillus</tp:taxon-name-part> <tp:taxon-name-part taxon-name-part-type="species">intricatus</tp:taxon-name-part></tp:taxon-name></italic>], male <bold>C</bold> <italic><tp:taxon-name><tp:taxon-name-part taxon-name-part-type="genus">Callotillus</tp:taxon-name-part> <tp:taxon-name-part taxon-name-part-type="species">bahamensis</tp:taxon-name-part></tp:taxon-name></italic> Vaurie, female.</p></caption><graphic xmlns:xlink="http://www.w3.org/1999/xlink" xlink:href="zookeys-617-065-g002.jpg" position="float" orientation="portrait" xlink:type="simple" id="oo_103164.jpg"/></fig></tp:treatment-sec><ref-list><ref id="B6"><mixed-citation xmlns:xlink="http://www.w3.org/1999/xlink" xlink:type="simple">
          <person-group><name name-style="western"><surname>Erichson</surname><given-names>WF</given-names></name></person-group> (<year>1847</year>) <article-title>Conspectus Insectorum Coleopterorum quae in Republica Peruana observata sunt.</article-title> <source>Arch Naturgesch</source> <volume>13</volume>: <fpage>67</fpage>–<lpage>185</lpage>.</mixed-citation></ref><ref id="B7"><mixed-citation xmlns:xlink="http://www.w3.org/1999/xlink" xlink:type="simple">
          <person-group><name name-style="western"><surname>Gorham</surname><given-names>HS</given-names></name></person-group> (<year>1882–1883</year>) <article-title><tp:taxon-name><tp:taxon-name-part taxon-name-part-type="class">Insecta</tp:taxon-name-part></tp:taxon-name>, <tp:taxon-name><tp:taxon-name-part taxon-name-part-type="order">Coleoptera</tp:taxon-name-part></tp:taxon-name>, <tp:taxon-name><tp:taxon-name-part taxon-name-part-type="family">Cleridae</tp:taxon-name-part></tp:taxon-name>.</article-title> <source>Biologia Centrali-Americana</source> <volume>3</volume>(<issue>2</issue>): <fpage>113</fpage>–<lpage>168</lpage> (<year>1882</year>), <fpage>169</fpage>–<lpage>224</lpage> (<year>1883</year>).</mixed-citation></ref><ref id="B16"><mixed-citation xmlns:xlink="http://www.w3.org/1999/xlink" xlink:type="simple">
          <person-group><name name-style="western"><surname>Wolcott</surname><given-names>AB</given-names></name></person-group> (<year>1921</year>) <article-title>North American Predaceous beetles of the tribe <tp:taxon-name><tp:taxon-name-part taxon-name-part-type="tribe">Tillini</tp:taxon-name-part></tp:taxon-name> in the United States National Museum.</article-title> <source>Proceedings of the United States National Museum</source> <volume>59</volume>: <fpage>269</fpage>–<lpage>290</lpage>. doi: <ext-link xlink:type="simple" ext-link-type="doi" xlink:href="10.5479/si.00963801.59-2370.269">10.5479/si.00963801.59-2370.269</ext-link></mixed-citation></ref><ref id="B13"><mixed-citation xmlns:xlink="http://www.w3.org/1999/xlink" xlink:type="simple">
          <person-group><name name-style="western"><surname>Schenkling</surname><given-names>S</given-names></name></person-group> (<year>1903</year>) <article-title><tp:taxon-name><tp:taxon-name-part taxon-name-part-type="order">Coleoptera</tp:taxon-name-part></tp:taxon-name> Malacodermata: fam. <tp:taxon-name><tp:taxon-name-part taxon-name-part-type="family">Cleridae</tp:taxon-name-part></tp:taxon-name>.</article-title> <source>Genera Insectorum</source> <volume>13</volume>: <fpage>1</fpage>–<lpage>124</lpage>.</mixed-citation></ref><ref id="B1"><mixed-citation xmlns:xlink="http://www.w3.org/1999/xlink" xlink:type="simple">
          <person-group><name name-style="western"><surname>Barr</surname><given-names>WF</given-names></name></person-group> (<year>1950</year>) <article-title>Contributions toward a knowledge of the insect fauna of Lower California (<tp:taxon-name><tp:taxon-name-part taxon-name-part-type="order">Coleoptera</tp:taxon-name-part></tp:taxon-name>: <tp:taxon-name><tp:taxon-name-part taxon-name-part-type="family">Cleridae</tp:taxon-name-part></tp:taxon-name>).</article-title> <source>Proceedings of the California Academy of Science: Fourth Series</source> <volume>24</volume>(<issue>12</issue>): <fpage>485</fpage>–<lpage>519</lpage>.</mixed-citation></ref></ref-list></tp:taxon-treatment>
