# Supplementary material for: Taxonomic revision of the New World genus Callotillus Wolcott (Cleridae, Tillinae), with the description of the new genus Neocallotillus, and an illustrated key of identification to species
Source: Zookeys. 2016 Sep 15;(617):65–89. doi: 10.3897/zookeys.617.9970 (PMC5027771; doi:10.3897/zookeys.617.9970)
Supplement: XML Treatment for Neocallotillus crusoe [file zookeys.617.9970-treatment3.xml]

<!DOCTYPE tp:taxon-treatment
  PUBLIC "-//TaxonX//DTD Taxonomic Treatment Publishing DTD v0 20100105//EN" "tax-treatment-NSO.dtd">
<tp:taxon-treatment xmlns:tp="http://www.plazi.org/taxpub"><tp:treatment-meta><kwd-group><label>Taxon classification</label><kwd><named-content content-type="kingdom">Animalia</named-content></kwd><kwd><named-content content-type="order">Coleoptera</named-content></kwd><kwd><named-content content-type="family">Cleridae</named-content></kwd></kwd-group><mixed-citation publication-type="journal"><person-group><name><surname>Burke</surname><given-names>Alan F.</given-names></name><name><surname>Zolnerowich</surname><given-names>Gregory</given-names></name></person-group><article-title>Taxonomic revision of the New World genus <italic><tp:taxon-name><tp:taxon-name-part taxon-name-part-type="genus">Callotillus</tp:taxon-name-part></tp:taxon-name></italic> Wolcott (<tp:taxon-name><tp:taxon-name-part taxon-name-part-type="family">Cleridae</tp:taxon-name-part></tp:taxon-name>, <tp:taxon-name><tp:taxon-name-part taxon-name-part-type="subfamily">Tillinae</tp:taxon-name-part></tp:taxon-name>), with the description of the new genus <italic><tp:taxon-name><tp:taxon-name-part taxon-name-part-type="genus">Neocallotillus</tp:taxon-name-part></tp:taxon-name></italic>, and an illustrated key of identification to species</article-title><source>Zookeys</source><day>15</day><month>9</month><year>2016</year><volume>2016</volume><issue>617</issue><fpage>65</fpage><lpage>89</lpage><pub-id pub-id-type="doi">10.3897/zookeys.617.9970</pub-id></mixed-citation></tp:treatment-meta><tp:nomenclature><tp:taxon-name>
              <tp:taxon-name-part taxon-name-part-type="genus">Neocallotillus</tp:taxon-name-part>
              <tp:taxon-name-part taxon-name-part-type="species">crusoe</tp:taxon-name-part>
            </tp:taxon-name><tp:taxon-authority>(Wolcott, 1921)</tp:taxon-authority><tp:taxon-status xmlns:xlink="http://www.w3.org/1999/xlink" xlink:type="simple">comb. n.</tp:taxon-status></tp:nomenclature><tp:treatment-sec sec-type="Holotype depository" id="SECID0EN1BG"><title>Holotype depository.</title><p>(<named-content xmlns:xlink="http://www.w3.org/1999/xlink" content-type="dwc:institutional_code" xlink:type="simple">AMNH</named-content>). Holotype locality: Camuy, Puerto Rico.</p></tp:treatment-sec><tp:treatment-sec sec-type="distribution" id="SECID0E51BG"><title>Distribution.</title><p>Puerto Rico (Fig. <xref ref-type="fig" rid="F8">8C</xref>).</p></tp:treatment-sec><tp:treatment-sec sec-type="Differential diagnosis" id="SECID0EI2BG"><title>Differential diagnosis.</title><p>
              <italic><tp:taxon-name><tp:taxon-name-part taxon-name-part-type="genus">Neocallotillus</tp:taxon-name-part> <tp:taxon-name-part taxon-name-part-type="species">crusoe</tp:taxon-name-part></tp:taxon-name></italic> is similar to <italic><tp:taxon-name><tp:taxon-name-part taxon-name-part-type="genus">Neocallotillus</tp:taxon-name-part> <tp:taxon-name-part taxon-name-part-type="species">elegans</tp:taxon-name-part></tp:taxon-name></italic> but differs from the latter species by the absence of seriate elytral punctures, its larger size, its broader form, and the impunctate metaventrite and abdomen. The differently formed and arranged raised fasciae or maculae are also distinguishing characters. The head and pronotum in <italic><tp:taxon-name><tp:taxon-name-part taxon-name-part-type="genus">Neocallotillus</tp:taxon-name-part> <tp:taxon-name-part taxon-name-part-type="species">crusoe</tp:taxon-name-part></tp:taxon-name></italic> are densely pubescent, sparsely so in the <italic><tp:taxon-name><tp:taxon-name-part taxon-name-part-type="genus">Neocallotillus</tp:taxon-name-part> <tp:taxon-name-part taxon-name-part-type="species">elegans</tp:taxon-name-part></tp:taxon-name></italic> species; the antennae are differently formed, having a greater number of triangular segments; the color pattern is unique; the arrangement of the pubescence in basal half of elytra is distinctive; and the densely pilose elytral tubercles are present only in <italic><tp:taxon-name><tp:taxon-name-part taxon-name-part-type="genus">Callotillus</tp:taxon-name-part> <tp:taxon-name-part taxon-name-part-type="species">eburneocinctus</tp:taxon-name-part></tp:taxon-name></italic>.</p></tp:treatment-sec><tp:treatment-sec sec-type="description" id="SECID0EA4BG"><title>The following is Wolcott’s original description.</title><p>N=1. Form: Moderately slender. Color: Black. Dorsal surface rather feebly shining; ventral surface very shining; front of head narrowly rugulose; antenna (apical two segments black) and labrum at sides testaceous; elytra black with the apical half in large part pale yellow; a large, ovate, ante-apical, black maculation; sides at middle with an oblique, elevated, white maculation; a similar minute, slightly transverse maculation at basal fourth at middle of width of each elytron.</p><p>Head: Including the not prominent eyes, equal in width to pronotum at apex; surface rather coarsely rugoso-punctate; pubescence dense, semi-recumbent, grayish white. Antennae slightly longer than head and prothorax, ten-segmented; basal segment short, very stout; second small, subtriangular; third to ninth triangular, their apices acute; ninth and tenth forming an elongate ovate mass; tenth narrower than eighth, nearly as long as seventh and eighth together; color testaceous; ninth and tenth segments black, the former narrowly testaceous at base.</p><p>Pronotum: Slightly longer than wide; apical margin truncate; sides parallel to slightly behind the middle, then rather strongly arcuately narrowing to about basal fourth, thence subparallel to base; base truncate, the extreme edge with a fine elevated margin; subapical constriction wanting; subapical transverse impression nearly obsolete, only faintly indicated in certain lights; surface with sculpture same as that of head; pubescence same as that of head but with long, sparse, erect, black hairs intermixed.</p><p>Elytra: Base nearly twice as wide as pronotum at base; length 1/3× times width at base; humeri obtusely rounded; sides from humeri to middle straight, nearly parallel, behind the middle gradually broadening to apical fourth, thence arcuately narrowing <!--PageBreak-->to the conjointly rounded apices; color black, apical half pale yellow, anterior margin of yellow portion convex; in apical third a large, elongate ovate, common, sutural maculation, extending very nearly to apical margin, black; sides slightly anterior to middle with a feebly arcuate, linear, elevated, white maculation, this extending obliquely and attenuate forward from lateral margin halfway to suture; at basal fourth a minute, slightly transverse, elevated, white maculation midway between the lateral margin and the suture; base with a broad triangular area, having one angle on suture, and an oblique fascia each side, extending from immediately behind the humeri to the suture at a point slightly before the middle, composed of dense, coarse, grayish-white pubescence; a large, feebly elevated, subbasal tubercle, midway between lateral margin and suture, <!--PageBreak-->densely clothed with a tuft of long, black hairs; black portions densely clothed with short, semi-recumbent, black pubescence, longer and erect in humeral region; the yellow portion densely clothed with pale yellowish pubescence, a few nearly erect, long, black hairs intermixed; surface finely and sparsely punctate at extreme base, becoming closer at about basal fourth, and a little coarser toward the apex; punctuation irregular throughout, showing no tendency to become seriate.</p><p>Abdomen: Impunctate; very sparsely clothed with long, black hairs. Meso[ventrite]sternum smooth; moderately clothed with semi-recumbent, grayish-white pubescence. Legs rather short and stout; moderately clothed with rather long, white hairs. Length, 4.2 mm.</p></tp:treatment-sec><tp:treatment-sec sec-type="remarks" id="SECID0EO4BG"><title>Remarks.</title><p>
              <xref ref-type="bibr" rid="B17">Wolcott (1923)</xref> described <italic><tp:taxon-name><tp:taxon-name-part taxon-name-part-type="genus">Callotillus</tp:taxon-name-part> <tp:taxon-name-part taxon-name-part-type="species">crusoe</tp:taxon-name-part></tp:taxon-name></italic> from a single male specimen collected near Camuy, Puerto Rico. Wolcott concluded that this species was allied to <italic><tp:taxon-name><tp:taxon-name-part taxon-name-part-type="genus">Callotillus</tp:taxon-name-part> <tp:taxon-name-part taxon-name-part-type="species">elegans</tp:taxon-name-part></tp:taxon-name></italic> and <italic><tp:taxon-name><tp:taxon-name-part taxon-name-part-type="genus">Callotillus</tp:taxon-name-part> <tp:taxon-name-part taxon-name-part-type="species">vafer</tp:taxon-name-part></tp:taxon-name></italic> but could be differentiated from the latter two based on the absence of elytral punctations, a relatively larger size and broader body shape, and the absences of punctations on the metaventrite and abdomen. Based on Wolcott’s illustration and his descriptive work, the shape of the antennae appear to be serrate, and the species seems to be comparatively larger and broader than remaining <italic><tp:taxon-name><tp:taxon-name-part taxon-name-part-type="genus">Neocallotillus</tp:taxon-name-part></tp:taxon-name></italic> species. These characteristics may suggest a relationship to <italic><tp:taxon-name><tp:taxon-name-part taxon-name-part-type="genus">Callotillus</tp:taxon-name-part></tp:taxon-name></italic>. Due to the absence of material of <italic><tp:taxon-name><tp:taxon-name-part taxon-name-part-type="genus">Neocallotillus</tp:taxon-name-part> <tp:taxon-name-part taxon-name-part-type="species">crusoe</tp:taxon-name-part></tp:taxon-name></italic>, a redescription of this species is not presented in this study; however, in order to complement the revision of the newly erected genus <italic><tp:taxon-name><tp:taxon-name-part taxon-name-part-type="genus">Neocallotillus</tp:taxon-name-part></tp:taxon-name></italic>, the descriptive work given by <xref ref-type="bibr" rid="B17">Wolcott (1923)</xref> is transcribed above. Based on Wolcott’s assessment, we tentatively place <italic><tp:taxon-name><tp:taxon-name-part taxon-name-part-type="genus">Callotillus</tp:taxon-name-part> <tp:taxon-name-part taxon-name-part-type="species">crusoe</tp:taxon-name-part></tp:taxon-name></italic> within <italic><tp:taxon-name><tp:taxon-name-part taxon-name-part-type="genus">Neocallotillus</tp:taxon-name-part></tp:taxon-name></italic>. Further examination of material from this species will serve to corroborate the relatedness of this species with those species composing <italic><tp:taxon-name><tp:taxon-name-part taxon-name-part-type="genus">Neocallotillus</tp:taxon-name-part></tp:taxon-name></italic>, or conversely, its reassignment to <italic><tp:taxon-name><tp:taxon-name-part taxon-name-part-type="genus">Callotillus</tp:taxon-name-part></tp:taxon-name></italic>.</p></tp:treatment-sec><tp:treatment-sec><!--Section generated to contain objects referenced in tp:taxon-treatment.--><fig id="F8" position="float" orientation="portrait"><label>Figure 8.</label><caption><p>Distribution map of: <bold>A</bold> <italic><tp:taxon-name><tp:taxon-name-part taxon-name-part-type="genus">Neocallotillus</tp:taxon-name-part> <tp:taxon-name-part taxon-name-part-type="species">elegans</tp:taxon-name-part></tp:taxon-name></italic> <bold>B</bold> <italic><tp:taxon-name><tp:taxon-name-part taxon-name-part-type="genus">Neocallotillus</tp:taxon-name-part> <tp:taxon-name-part taxon-name-part-type="species">intricatus</tp:taxon-name-part></tp:taxon-name></italic> <bold>C</bold> <italic><tp:taxon-name><tp:taxon-name-part taxon-name-part-type="genus">Neocallotillus</tp:taxon-name-part> <tp:taxon-name-part taxon-name-part-type="species">crusoe</tp:taxon-name-part></tp:taxon-name></italic> <bold>D</bold> <italic><tp:taxon-name><tp:taxon-name-part taxon-name-part-type="genus">Callotillus</tp:taxon-name-part> <tp:taxon-name-part taxon-name-part-type="species">bahamensis</tp:taxon-name-part></tp:taxon-name></italic> <bold>E</bold> <italic><tp:taxon-name><tp:taxon-name-part taxon-name-part-type="genus">Callotillus</tp:taxon-name-part> <tp:taxon-name-part taxon-name-part-type="species">eburneocinctus</tp:taxon-name-part></tp:taxon-name></italic>.</p></caption><graphic xmlns:xlink="http://www.w3.org/1999/xlink" xlink:href="zookeys-617-065-g008.jpg" position="float" orientation="portrait" xlink:type="simple" id="oo_103171.jpg"/></fig></tp:treatment-sec><ref-list><ref id="B17"><mixed-citation xmlns:xlink="http://www.w3.org/1999/xlink" xlink:type="simple">
          <person-group><name name-style="western"><surname>Wolcott</surname><given-names>AB</given-names></name></person-group> (<year>1923</year>) <article-title>Two new species of West Indian <tp:taxon-name><tp:taxon-name-part taxon-name-part-type="family">Cleridae</tp:taxon-name-part></tp:taxon-name> (<tp:taxon-name><tp:taxon-name-part taxon-name-part-type="order">Coleoptera</tp:taxon-name-part></tp:taxon-name>).</article-title> <source>American Museum Novitates</source> <volume>59</volume>: <fpage>1</fpage>–<lpage>3</lpage>.</mixed-citation></ref></ref-list></tp:taxon-treatment>
