# Supplementary material for: Taxonomic revision of the New World genus Callotillus Wolcott (Cleridae, Tillinae), with the description of the new genus Neocallotillus, and an illustrated key of identification to species
Source: Zookeys. 2016 Sep 15;(617):65–89. doi: 10.3897/zookeys.617.9970 (PMC5027771; doi:10.3897/zookeys.617.9970)
Supplement: XML Treatment for Neocallotillus intricatus [file zookeys.617.9970-treatment4.xml]

<!DOCTYPE tp:taxon-treatment
  PUBLIC "-//TaxonX//DTD Taxonomic Treatment Publishing DTD v0 20100105//EN" "tax-treatment-NSO.dtd">
<tp:taxon-treatment xmlns:tp="http://www.plazi.org/taxpub"><tp:treatment-meta><kwd-group><label>Taxon classification</label><kwd><named-content content-type="kingdom">Animalia</named-content></kwd><kwd><named-content content-type="order">Coleoptera</named-content></kwd><kwd><named-content content-type="family">Cleridae</named-content></kwd></kwd-group><mixed-citation publication-type="journal"><person-group><name><surname>Burke</surname><given-names>Alan F.</given-names></name><name><surname>Zolnerowich</surname><given-names>Gregory</given-names></name></person-group><article-title>Taxonomic revision of the New World genus <italic><tp:taxon-name><tp:taxon-name-part taxon-name-part-type="genus">Callotillus</tp:taxon-name-part></tp:taxon-name></italic> Wolcott (<tp:taxon-name><tp:taxon-name-part taxon-name-part-type="family">Cleridae</tp:taxon-name-part></tp:taxon-name>, <tp:taxon-name><tp:taxon-name-part taxon-name-part-type="subfamily">Tillinae</tp:taxon-name-part></tp:taxon-name>), with the description of the new genus <italic><tp:taxon-name><tp:taxon-name-part taxon-name-part-type="genus">Neocallotillus</tp:taxon-name-part></tp:taxon-name></italic>, and an illustrated key of identification to species</article-title><source>Zookeys</source><day>15</day><month>9</month><year>2016</year><volume>2016</volume><issue>617</issue><fpage>65</fpage><lpage>89</lpage><pub-id pub-id-type="doi">10.3897/zookeys.617.9970</pub-id></mixed-citation></tp:treatment-meta><tp:nomenclature><tp:taxon-name>
              <tp:taxon-name-part taxon-name-part-type="genus">Neocallotillus</tp:taxon-name-part>
              <tp:taxon-name-part taxon-name-part-type="species">intricatus</tp:taxon-name-part>
            </tp:taxon-name><tp:taxon-authority>(Wolcott &amp; Dybas, 1947)</tp:taxon-authority><tp:taxon-status xmlns:xlink="http://www.w3.org/1999/xlink" xlink:type="simple">comb. n.</tp:taxon-status></tp:nomenclature><tp:treatment-sec sec-type="Holotype depository" id="SECID0E1BAI"><title>Holotype depository.</title><p>
              <abbrev xmlns:xlink="http://www.w3.org/1999/xlink" content-type="institution" id="ABBRID0EACAI" xlink:type="simple"><def><p><named-content xlink:type="simple" content-type="institution" xlink:href="http://grbio.org/institution/naturalis-biodiversity-center" id="NCID0EHCAI">Naturalis Biodiversity Center</named-content>, Leiden, The Netherlands </p></def>(RMNH)</abbrev>. Holotype locality: Farm La Caja, 8 km. west of San Jose, Costa Rica.</p></tp:treatment-sec><tp:treatment-sec sec-type="distribution" id="SECID0ETCAI"><title>Distribution.</title><p>Costa Rica, Panama (Fig. <xref ref-type="fig" rid="F8">8B</xref>).</p></tp:treatment-sec><tp:treatment-sec sec-type="Differential diagnosis" id="SECID0E4CAI"><title>Differential diagnosis.</title><p>
              <italic><tp:taxon-name><tp:taxon-name-part taxon-name-part-type="genus">Neocallotillus</tp:taxon-name-part> <tp:taxon-name-part taxon-name-part-type="species">intricatus</tp:taxon-name-part></tp:taxon-name></italic> is most similar to <italic><tp:taxon-name><tp:taxon-name-part taxon-name-part-type="genus">Neocallotillus</tp:taxon-name-part> <tp:taxon-name-part taxon-name-part-type="species">elegans</tp:taxon-name-part></tp:taxon-name></italic>. The two species can be differentiated based on the fasciae pattern on the elytra disc. <italic><tp:taxon-name><tp:taxon-name-part taxon-name-part-type="genus">Neocallotillus</tp:taxon-name-part> <tp:taxon-name-part taxon-name-part-type="species">intricatus</tp:taxon-name-part></tp:taxon-name></italic> has the elytral disc decorated with an intricate design of light testaceous fasciae and a pair of maculae arranged in the following manner: Each elytron with one macula situated posterior to the humeral angle; one strongly procurved fasciae located on the anterior half of the elytral disc, this fascia initiates on the elytral suture and do not reach the epipleural fold; and a second fascia situated immediately posterior to the first, this band is strongly oblique, initiating on the epipleural fold and not reaching the elytral suture (Fig. <xref ref-type="fig" rid="F1">1E</xref>). <italic><tp:taxon-name><tp:taxon-name-part taxon-name-part-type="genus">Neocallotillus</tp:taxon-name-part> <tp:taxon-name-part taxon-name-part-type="species">elegans</tp:taxon-name-part></tp:taxon-name></italic> has the elytra adorned with a light testaceous to almost whitish median, longitudinal, slightly protruding fascia, and a pair of protruding maculae on the anterior half near the humeral angles (Fig. <xref ref-type="fig" rid="F1">1A–C</xref>), these maculae may be absent in some <!--PageBreak-->individuals (Fig. <xref ref-type="fig" rid="F1">1D</xref>). The geographic distribution of these species can also serve to separate them. <italic><tp:taxon-name><tp:taxon-name-part taxon-name-part-type="genus">Neocallotillus</tp:taxon-name-part> <tp:taxon-name-part taxon-name-part-type="species">intricatus</tp:taxon-name-part></tp:taxon-name></italic> is limited to Costa Rica and Panama (Fig. <xref ref-type="fig" rid="F8">8B</xref>) while <italic><tp:taxon-name><tp:taxon-name-part taxon-name-part-type="genus">Neocallotillus</tp:taxon-name-part> <tp:taxon-name-part taxon-name-part-type="species">elegans</tp:taxon-name-part></tp:taxon-name></italic> is found from the United States to Costa Rica (Fig. <xref ref-type="fig" rid="F8">8A</xref>).</p></tp:treatment-sec><tp:treatment-sec sec-type="redescription" id="SECID0EVFAI"><title>Redescription.</title><p>Form: Body elongate; head, pronotum and anterior half of elytra slender, feebly expanded behind second half of elytral margins. Color: Head, pronotum, <!--PageBreak-->thorax, abdominal segments 1-4 and femora griscent to fuscous; anterior margin of pronotum, antennae, mouthparts, tibiae, abdominal segments 5-6 and elytral apex light-ferruginous. Elytra adorned with an intricate array of two pale-testaceous fasciae and a pair of maculae of the same color, the position of these elytral markings is as follows: the first fascia is located on the anterior half of the elytral disc, this band is strongly procurved, initiating on the elytral suture and not reaching the epipleural fold; the second fascia is located immediately posterior to the first band and is moderately oblique, initiating on the epipleural fold and not reaching the elytral suture; the two macuale are located posterior to the humeral angles. Elytral pattern not elevated from elytral disc (Fig. <xref ref-type="fig" rid="F1">1E</xref>).</p><p>Head: Including eyes not wider than pronotum; eyes strongly emarginate, taller than wide, feebly bulging laterally, rather small, finely faceted; emargination subtriangular; integument moderately punctate; antennal notch anterior to antennal emargination; frons moderately bi-impressed. Antennae of male consisting of 10 antennomeres; antennomeres 2-3 small, beadlike; fourth antennomere serrate; antennomeres 4-9 pectinate, gradually increasing in size toward distal portion of antenna; last antennomer enlarged, as long as ninth antennomere, ovoid in shape, laterally compressed.</p><p>Thorax: Pronotum longer than broad; surface rugulose and strongly, finely punctate; punctations numerous, shallow; sides subparallel in dorsal view, then abruptly constricted on posterior fourth; disc convex. Prosternum feebly convex; surface smooth; conspicuously punctate, punctations shallow. Mesoventrite smooth; surface feebly punctate; finely vested. Metaventrite globate; surface smooth, strongly convex and finely punctate; longitudinal depression and metaventral process absent; metepisternum exposed but profusely covered with short, fine, pale setae observable in lateral view. Scutellum ovoid in shape.</p><p>Elytra: Humeri indicated; slender on anterior half and then gradually expanding behind middle; surface convex on first third, then strongly depressed on second third, and then conspicuously convex on last third; elytral sinuosity observable in lateral view; sculpture on elytral disc consisting on abundant, very shallow, irregularly arranged punctations almost imperceptible in some individuals; elytral apices rounded, moderately dehiscent; interstices on elytral base about 2× the width of punctuation; epipleural fold complete, narrowing toward apex.</p><p>Legs: Femora swollen; surface shiny, smooth; vestiture consisting of some semi-recumbent setae, then abruptly vested with numerous pale, semi-recumbent, rather stout setae on distal face. Tibiae more profusely vested than femora; vestiture consisting on stout, pale, short, recumbent setae interspaced with some semierect setae.</p><p>Abdomen: Six ventrites; ventrites 1-4 broadly convex, smooth, rugulose, subquadrate, not depressed laterally; posterior margins truncate. Fifth ventrite shiny; lateral margins moderately obtuse; posterior margin broadly, shallowly emarginate. Sixth ventrite small; surface moderately excavated, shiny, feebly punctate, conspicuously broader than long; lateral and posterior margins strongly oblique, nearly semicircularly rounded (Fig. <xref ref-type="fig" rid="F5">5E</xref>). Fifth tergite sub-quadrate; surface moderately, coarsely punctate; posterior margin broadly, shallowly emarginate. Sixth tergite feebly concave, wider than long; surface smooth; lateral margins moderately oblique; posterior margin trun<!--PageBreak-->cate; posterolateral angles subquadrate. Sixth tergite extending beyond apical margin of sixth ventrite, fully covering sixth ventrite from dorsal view.</p><p>Aedeagus: Moderately robust; distal portion of phallus petiolate; phallobasic apodeme present; phallus with copulatory piece moderately swollen distally; intraspicular plate present, elongate; phallobasic lobes moderately procurved; tegmen complete, fully covering phallus; phallobasic lobes acuminate distally (Fig. <xref ref-type="fig" rid="F7">7C</xref>).</p><p>Female variation: The antennal shape of females is strongly serrate (Fig. <xref ref-type="fig" rid="F3">3F</xref>), rather than pectinate, as observed in males (Fig. <xref ref-type="fig" rid="F3">3C</xref>). Females have antennomeres 1-3 slender, antennomeres 4-5 are moderately serrate, and antennomeres 6-9 are strongly serrate, serrations gradually increase in size toward the distal end. Females also have the lateral and posterior margins of the sixth ventrite subquadrate (Fig. <xref ref-type="fig" rid="F5">5F</xref>), producing a somewhat semicircular pygidium. All females in the material examined were moderately larger than males.</p></tp:treatment-sec><tp:treatment-sec sec-type="remarks" id="SECID0EBHAI"><title>Remarks.</title><p>
              <xref ref-type="bibr" rid="B19">Wolcott and Dybas (1947)</xref> described <italic><tp:taxon-name><tp:taxon-name-part taxon-name-part-type="genus">Callotillus</tp:taxon-name-part> <tp:taxon-name-part taxon-name-part-type="species">intricatus</tp:taxon-name-part></tp:taxon-name></italic> based on two specimens, one male and one female (Fig. <xref ref-type="fig" rid="F2">2B</xref>), collected from a single locality 8 km west of San Jose, Costa Rica. This species is here transferred to <italic><tp:taxon-name><tp:taxon-name-part taxon-name-part-type="genus">Neocallotillus</tp:taxon-name-part></tp:taxon-name></italic> based on the pectinate antennae of male individuals (Fig. <xref ref-type="fig" rid="F3">3C</xref>) and the feebly pectinate to almost serrate antennae in females (Fig. <xref ref-type="fig" rid="F3">3F</xref>), these antennal shapes are very similar to those observed on <italic><tp:taxon-name><tp:taxon-name-part taxon-name-part-type="genus">Neocallotillus</tp:taxon-name-part> <tp:taxon-name-part taxon-name-part-type="species">elegans</tp:taxon-name-part></tp:taxon-name></italic> (Fig. <xref ref-type="fig" rid="F3">3A–B, D–E</xref>). Other characters that are similar in these species are general body shape (Fig. <xref ref-type="fig" rid="F1">1A–E</xref>), elytral sculpturing, and the conical shape of the terminal segment of the maxillary palps.</p></tp:treatment-sec><tp:treatment-sec sec-type="material" id="SECID0E1IAI"><title>Material examined.</title><p>PARATYPE: 1 male: Farm La Caja, 8 km W San José, Costa Rica, Eing, 12-VI to 20-VII-1924, hand written red label paratype depository: <named-content xmlns:xlink="http://www.w3.org/1999/xlink" content-type="dwc:institutional_code" xlink:type="simple">CNHM</named-content>.</p><!--PageBreak--></tp:treatment-sec><tp:treatment-sec sec-type="material" id="SECID0ETJAI"><title>Additional material examined (N=9).</title><p>2 females: Costa Rica, Guanacaste, 3 km SW of R. Naranjo, 11-18-III-1992, F. D. Parker; 1 male, 3 females: Costa Rica, Guanacaste, 14 km S Cañas, 2-III-1990, F. D. Parker; 1 male, 2 females: Panama, Coclé province, El Valle [Anton], 19-II-1999, W. E. Wappes.</p></tp:treatment-sec><tp:treatment-sec><!--Section generated to contain objects referenced in tp:taxon-treatment.--><fig id="F8" position="float" orientation="portrait"><label>Figure 8.</label><caption><p>Distribution map of: <bold>A</bold> <italic><tp:taxon-name><tp:taxon-name-part taxon-name-part-type="genus">Neocallotillus</tp:taxon-name-part> <tp:taxon-name-part taxon-name-part-type="species">elegans</tp:taxon-name-part></tp:taxon-name></italic> <bold>B</bold> <italic><tp:taxon-name><tp:taxon-name-part taxon-name-part-type="genus">Neocallotillus</tp:taxon-name-part> <tp:taxon-name-part taxon-name-part-type="species">intricatus</tp:taxon-name-part></tp:taxon-name></italic> <bold>C</bold> <italic><tp:taxon-name><tp:taxon-name-part taxon-name-part-type="genus">Neocallotillus</tp:taxon-name-part> <tp:taxon-name-part taxon-name-part-type="species">crusoe</tp:taxon-name-part></tp:taxon-name></italic> <bold>D</bold> <italic><tp:taxon-name><tp:taxon-name-part taxon-name-part-type="genus">Callotillus</tp:taxon-name-part> <tp:taxon-name-part taxon-name-part-type="species">bahamensis</tp:taxon-name-part></tp:taxon-name></italic> <bold>E</bold> <italic><tp:taxon-name><tp:taxon-name-part taxon-name-part-type="genus">Callotillus</tp:taxon-name-part> <tp:taxon-name-part taxon-name-part-type="species">eburneocinctus</tp:taxon-name-part></tp:taxon-name></italic>.</p></caption><graphic xmlns:xlink="http://www.w3.org/1999/xlink" xlink:href="zookeys-617-065-g008.jpg" position="float" orientation="portrait" xlink:type="simple" id="oo_103171.jpg"/></fig><fig id="F1" position="float" orientation="portrait"><label>Figure 1.</label><caption><p>Habitus of: <bold>A</bold> <italic><tp:taxon-name><tp:taxon-name-part taxon-name-part-type="genus">Neocallotillus</tp:taxon-name-part> <tp:taxon-name-part taxon-name-part-type="species">elegans</tp:taxon-name-part></tp:taxon-name></italic> (<italic><tp:taxon-name><tp:taxon-name-part taxon-name-part-type="genus">Callotillus</tp:taxon-name-part> <tp:taxon-name-part taxon-name-part-type="species">elegans</tp:taxon-name-part> <tp:taxon-name-part taxon-name-part-type="subspecies">elegans</tp:taxon-name-part></tp:taxon-name></italic>) male <bold>B</bold> <italic><tp:taxon-name><tp:taxon-name-part taxon-name-part-type="genus">Neocallotillus</tp:taxon-name-part> <tp:taxon-name-part taxon-name-part-type="species">elegans</tp:taxon-name-part></tp:taxon-name></italic> (<italic><tp:taxon-name><tp:taxon-name-part taxon-name-part-type="genus">Callotillus</tp:taxon-name-part> <tp:taxon-name-part taxon-name-part-type="species">elegans</tp:taxon-name-part> <tp:taxon-name-part taxon-name-part-type="subspecies">vafer</tp:taxon-name-part></tp:taxon-name></italic>) female <bold>C</bold> <italic><tp:taxon-name><tp:taxon-name-part taxon-name-part-type="genus">Neocallotillus</tp:taxon-name-part> <tp:taxon-name-part taxon-name-part-type="species">elegans</tp:taxon-name-part></tp:taxon-name></italic> (<italic><tp:taxon-name><tp:taxon-name-part taxon-name-part-type="genus">Callotillus</tp:taxon-name-part> <tp:taxon-name-part taxon-name-part-type="species">elegans</tp:taxon-name-part> <tp:taxon-name-part taxon-name-part-type="subspecies">vafer</tp:taxon-name-part></tp:taxon-name></italic>) male <bold>D</bold> <italic><tp:taxon-name><tp:taxon-name-part taxon-name-part-type="genus">Neocallotillus</tp:taxon-name-part> <tp:taxon-name-part taxon-name-part-type="species">elegans</tp:taxon-name-part></tp:taxon-name></italic> (<italic><tp:taxon-name><tp:taxon-name-part taxon-name-part-type="genus">Callotillus</tp:taxon-name-part> <tp:taxon-name-part taxon-name-part-type="species">elegans</tp:taxon-name-part> <tp:taxon-name-part taxon-name-part-type="subspecies">elegans</tp:taxon-name-part></tp:taxon-name></italic>) male <bold>E</bold> <italic><tp:taxon-name><tp:taxon-name-part taxon-name-part-type="genus">Neocallotillus</tp:taxon-name-part> <tp:taxon-name-part taxon-name-part-type="species">intricatus</tp:taxon-name-part></tp:taxon-name></italic> (<italic><tp:taxon-name><tp:taxon-name-part taxon-name-part-type="genus">Callotillus</tp:taxon-name-part> <tp:taxon-name-part taxon-name-part-type="species">intricatus</tp:taxon-name-part></tp:taxon-name></italic>) male <bold>F</bold> <italic><tp:taxon-name><tp:taxon-name-part taxon-name-part-type="genus">Neocallotillus</tp:taxon-name-part> <tp:taxon-name-part taxon-name-part-type="species">crusoe</tp:taxon-name-part></tp:taxon-name></italic> (<italic><tp:taxon-name><tp:taxon-name-part taxon-name-part-type="genus">Callotillus</tp:taxon-name-part> <tp:taxon-name-part taxon-name-part-type="species">crusoe</tp:taxon-name-part></tp:taxon-name></italic>) holotype male, (image courtesy of The <named-content xmlns:xlink="http://www.w3.org/1999/xlink" xlink:type="simple" content-type="institution" xlink:href="http://grbio.org/institution/american-museum-natural-history" id="NCID0EBZAE">American Museum of Natural History</named-content>, New York) <bold>G</bold> <italic><tp:taxon-name><tp:taxon-name-part taxon-name-part-type="genus">Callotillus</tp:taxon-name-part> <tp:taxon-name-part taxon-name-part-type="species">bahamensis</tp:taxon-name-part></tp:taxon-name></italic> male <bold>H</bold> <italic><tp:taxon-name><tp:taxon-name-part taxon-name-part-type="genus">Callotillus</tp:taxon-name-part> <tp:taxon-name-part taxon-name-part-type="species">eburneocinctus</tp:taxon-name-part></tp:taxon-name></italic> male <bold>I</bold> <italic><tp:taxon-name><tp:taxon-name-part taxon-name-part-type="genus">Barrotillus</tp:taxon-name-part> <tp:taxon-name-part taxon-name-part-type="species">kropotkini</tp:taxon-name-part></tp:taxon-name></italic> male.</p></caption><graphic xmlns:xlink="http://www.w3.org/1999/xlink" xlink:href="zookeys-617-065-g001.jpg" position="float" orientation="portrait" xlink:type="simple" id="oo_103163.jpg"/></fig><fig id="F5" position="float" orientation="portrait"><label>Figure 5.</label><caption><p>Pygidium of: <bold>A</bold> <italic><tp:taxon-name><tp:taxon-name-part taxon-name-part-type="genus">Neocallotillus</tp:taxon-name-part> <tp:taxon-name-part taxon-name-part-type="species">elegans</tp:taxon-name-part></tp:taxon-name></italic> (<italic><tp:taxon-name><tp:taxon-name-part taxon-name-part-type="genus">Callotillus</tp:taxon-name-part> <tp:taxon-name-part taxon-name-part-type="species">elegans</tp:taxon-name-part> <tp:taxon-name-part taxon-name-part-type="subspecies">elegans</tp:taxon-name-part></tp:taxon-name></italic>) male <bold>B</bold> <italic><tp:taxon-name><tp:taxon-name-part taxon-name-part-type="genus">Neocallotillus</tp:taxon-name-part> <tp:taxon-name-part taxon-name-part-type="species">elegans</tp:taxon-name-part></tp:taxon-name></italic> (<italic><tp:taxon-name><tp:taxon-name-part taxon-name-part-type="genus">Callotillus</tp:taxon-name-part> <tp:taxon-name-part taxon-name-part-type="species">elegans</tp:taxon-name-part> <tp:taxon-name-part taxon-name-part-type="subspecies">vafer</tp:taxon-name-part></tp:taxon-name></italic>) male <bold>C</bold> <italic><tp:taxon-name><tp:taxon-name-part taxon-name-part-type="genus">Neocallotillus</tp:taxon-name-part> <tp:taxon-name-part taxon-name-part-type="species">elegans</tp:taxon-name-part></tp:taxon-name></italic> (<italic><tp:taxon-name><tp:taxon-name-part taxon-name-part-type="genus">Callotillus</tp:taxon-name-part> <tp:taxon-name-part taxon-name-part-type="species">elegans</tp:taxon-name-part> <tp:taxon-name-part taxon-name-part-type="subspecies">elegans</tp:taxon-name-part></tp:taxon-name></italic>) female <bold>D</bold> <italic><tp:taxon-name><tp:taxon-name-part taxon-name-part-type="genus">Neocallotillus</tp:taxon-name-part> <tp:taxon-name-part taxon-name-part-type="species">elegans</tp:taxon-name-part></tp:taxon-name></italic> (<italic><tp:taxon-name><tp:taxon-name-part taxon-name-part-type="genus">Callotillus</tp:taxon-name-part> <tp:taxon-name-part taxon-name-part-type="species">elegans</tp:taxon-name-part> <tp:taxon-name-part taxon-name-part-type="subspecies">vafer</tp:taxon-name-part></tp:taxon-name></italic>) female <bold>E</bold> <italic><tp:taxon-name><tp:taxon-name-part taxon-name-part-type="genus">Neocallotillus</tp:taxon-name-part> <tp:taxon-name-part taxon-name-part-type="species">intricatus</tp:taxon-name-part></tp:taxon-name></italic> (<italic><tp:taxon-name><tp:taxon-name-part taxon-name-part-type="genus">Callotillus</tp:taxon-name-part> <tp:taxon-name-part taxon-name-part-type="species">intricatus</tp:taxon-name-part></tp:taxon-name></italic>) male <bold>F</bold> <italic><tp:taxon-name><tp:taxon-name-part taxon-name-part-type="genus">Neocallotillus</tp:taxon-name-part> <tp:taxon-name-part taxon-name-part-type="species">intricatus</tp:taxon-name-part></tp:taxon-name></italic> (<italic><tp:taxon-name><tp:taxon-name-part taxon-name-part-type="genus">Callotillus</tp:taxon-name-part> <tp:taxon-name-part taxon-name-part-type="species">intricatus</tp:taxon-name-part></tp:taxon-name></italic>) female <bold>G</bold> <italic><tp:taxon-name><tp:taxon-name-part taxon-name-part-type="genus">Callotillus</tp:taxon-name-part> <tp:taxon-name-part taxon-name-part-type="species">bahamensis</tp:taxon-name-part></tp:taxon-name></italic> male <bold>H</bold> <italic><tp:taxon-name><tp:taxon-name-part taxon-name-part-type="genus">Callotillus</tp:taxon-name-part> <tp:taxon-name-part taxon-name-part-type="species">bahamensis</tp:taxon-name-part></tp:taxon-name></italic> female <bold>I</bold> <italic><tp:taxon-name><tp:taxon-name-part taxon-name-part-type="genus">Callotillus</tp:taxon-name-part> <tp:taxon-name-part taxon-name-part-type="species">eburneocinctus</tp:taxon-name-part></tp:taxon-name></italic> male <bold>J</bold> <italic><tp:taxon-name><tp:taxon-name-part taxon-name-part-type="genus">Callotillus</tp:taxon-name-part> <tp:taxon-name-part taxon-name-part-type="species">eburneocinctus</tp:taxon-name-part></tp:taxon-name></italic> female.</p></caption><graphic xmlns:xlink="http://www.w3.org/1999/xlink" xlink:href="zookeys-617-065-g005.jpg" position="float" orientation="portrait" xlink:type="simple" id="oo_103167.jpg"/></fig><fig id="F7" position="float" orientation="portrait"><label>Figure 7.</label><caption><p>Aedeagus of: <bold>A</bold> <italic><tp:taxon-name><tp:taxon-name-part taxon-name-part-type="genus">Neocallotillus</tp:taxon-name-part> <tp:taxon-name-part taxon-name-part-type="species">elegans</tp:taxon-name-part></tp:taxon-name></italic> (<italic><tp:taxon-name><tp:taxon-name-part taxon-name-part-type="genus">Callotillus</tp:taxon-name-part> <tp:taxon-name-part taxon-name-part-type="species">elegans</tp:taxon-name-part> <tp:taxon-name-part taxon-name-part-type="subspecies">elegans</tp:taxon-name-part></tp:taxon-name></italic>) <bold>B</bold> <italic><tp:taxon-name><tp:taxon-name-part taxon-name-part-type="genus">Neocallotillus</tp:taxon-name-part> <tp:taxon-name-part taxon-name-part-type="species">elegans</tp:taxon-name-part></tp:taxon-name></italic> (<italic><tp:taxon-name><tp:taxon-name-part taxon-name-part-type="genus">Callotillus</tp:taxon-name-part> <tp:taxon-name-part taxon-name-part-type="species">elegans</tp:taxon-name-part> <tp:taxon-name-part taxon-name-part-type="subspecies">vafer</tp:taxon-name-part></tp:taxon-name></italic>) <bold>C</bold> <italic><tp:taxon-name><tp:taxon-name-part taxon-name-part-type="genus">Neocallotillus</tp:taxon-name-part> <tp:taxon-name-part taxon-name-part-type="species">intricatus</tp:taxon-name-part></tp:taxon-name></italic> (<italic><tp:taxon-name><tp:taxon-name-part taxon-name-part-type="genus">Callotillus</tp:taxon-name-part> <tp:taxon-name-part taxon-name-part-type="species">intricatus</tp:taxon-name-part></tp:taxon-name></italic>) <bold>D</bold> <italic><tp:taxon-name><tp:taxon-name-part taxon-name-part-type="genus">Callotillus</tp:taxon-name-part> <tp:taxon-name-part taxon-name-part-type="species">eburneocinctus</tp:taxon-name-part></tp:taxon-name></italic>.</p></caption><graphic xmlns:xlink="http://www.w3.org/1999/xlink" xlink:href="zookeys-617-065-g007.jpg" position="float" orientation="portrait" xlink:type="simple" id="oo_103170.jpg"/></fig><fig id="F3" position="float" orientation="portrait"><label>Figure 3.</label><caption><p>Antennae of: <bold>A</bold> <italic><tp:taxon-name><tp:taxon-name-part taxon-name-part-type="genus">Neocallotillus</tp:taxon-name-part> <tp:taxon-name-part taxon-name-part-type="species">elegans</tp:taxon-name-part></tp:taxon-name></italic> (<italic><tp:taxon-name><tp:taxon-name-part taxon-name-part-type="genus">Callotillus</tp:taxon-name-part> <tp:taxon-name-part taxon-name-part-type="species">elegans</tp:taxon-name-part> <tp:taxon-name-part taxon-name-part-type="subspecies">elegans</tp:taxon-name-part></tp:taxon-name></italic>) male <bold>B</bold> <italic><tp:taxon-name><tp:taxon-name-part taxon-name-part-type="genus">Neocallotillus</tp:taxon-name-part> <tp:taxon-name-part taxon-name-part-type="species">elegans</tp:taxon-name-part></tp:taxon-name></italic> (<italic><tp:taxon-name><tp:taxon-name-part taxon-name-part-type="genus">Callotillus</tp:taxon-name-part> <tp:taxon-name-part taxon-name-part-type="species">elegans</tp:taxon-name-part> <tp:taxon-name-part taxon-name-part-type="subspecies">vafer</tp:taxon-name-part></tp:taxon-name></italic>) male <bold>C</bold> <italic><tp:taxon-name><tp:taxon-name-part taxon-name-part-type="genus">Neocallotillus</tp:taxon-name-part> <tp:taxon-name-part taxon-name-part-type="species">intricatus</tp:taxon-name-part></tp:taxon-name></italic> (<italic><tp:taxon-name><tp:taxon-name-part taxon-name-part-type="genus">Callotillus</tp:taxon-name-part> <tp:taxon-name-part taxon-name-part-type="species">intricatus</tp:taxon-name-part></tp:taxon-name></italic>) male holotype <bold>D</bold> <italic><tp:taxon-name><tp:taxon-name-part taxon-name-part-type="genus">Neocallotillus</tp:taxon-name-part> <tp:taxon-name-part taxon-name-part-type="species">elegans</tp:taxon-name-part></tp:taxon-name></italic> (<italic><tp:taxon-name><tp:taxon-name-part taxon-name-part-type="genus">Callotillus</tp:taxon-name-part> <tp:taxon-name-part taxon-name-part-type="species">elegans</tp:taxon-name-part> <tp:taxon-name-part taxon-name-part-type="subspecies">elegans</tp:taxon-name-part></tp:taxon-name></italic>) female <bold>E</bold> <italic><tp:taxon-name><tp:taxon-name-part taxon-name-part-type="genus">Neocallotillus</tp:taxon-name-part> <tp:taxon-name-part taxon-name-part-type="species">elegans</tp:taxon-name-part></tp:taxon-name></italic> (<italic><tp:taxon-name><tp:taxon-name-part taxon-name-part-type="genus">Callotillus</tp:taxon-name-part> <tp:taxon-name-part taxon-name-part-type="species">elegans</tp:taxon-name-part> <tp:taxon-name-part taxon-name-part-type="subspecies">vafer</tp:taxon-name-part></tp:taxon-name></italic>) female <bold>F</bold> <italic><tp:taxon-name><tp:taxon-name-part taxon-name-part-type="genus">Neocallotillus</tp:taxon-name-part> <tp:taxon-name-part taxon-name-part-type="species">intricatus</tp:taxon-name-part></tp:taxon-name></italic> (<italic><tp:taxon-name><tp:taxon-name-part taxon-name-part-type="genus">Callotillus</tp:taxon-name-part> <tp:taxon-name-part taxon-name-part-type="species">intricatus</tp:taxon-name-part></tp:taxon-name></italic>) female <bold>G</bold> <italic><tp:taxon-name><tp:taxon-name-part taxon-name-part-type="genus">Callotillus</tp:taxon-name-part> <tp:taxon-name-part taxon-name-part-type="species">bahamensis</tp:taxon-name-part></tp:taxon-name></italic> male <bold>H</bold> <italic><tp:taxon-name><tp:taxon-name-part taxon-name-part-type="genus">Callotillus</tp:taxon-name-part> <tp:taxon-name-part taxon-name-part-type="species">eburneocinctus</tp:taxon-name-part></tp:taxon-name></italic> male <bold>I</bold> <italic><tp:taxon-name><tp:taxon-name-part taxon-name-part-type="genus">Callotillus</tp:taxon-name-part> <tp:taxon-name-part taxon-name-part-type="species">bahamensis</tp:taxon-name-part></tp:taxon-name></italic> female <bold>J</bold> <italic><tp:taxon-name><tp:taxon-name-part taxon-name-part-type="genus">Callotillus</tp:taxon-name-part> <tp:taxon-name-part taxon-name-part-type="species">eburneocinctus</tp:taxon-name-part></tp:taxon-name></italic> female <bold>K</bold> <italic><tp:taxon-name><tp:taxon-name-part taxon-name-part-type="genus">Barrotillus</tp:taxon-name-part> <tp:taxon-name-part taxon-name-part-type="species">kropotkini</tp:taxon-name-part></tp:taxon-name></italic> male.</p></caption><graphic xmlns:xlink="http://www.w3.org/1999/xlink" xlink:href="zookeys-617-065-g003.jpg" position="float" orientation="portrait" xlink:type="simple" id="oo_103165.jpg"/></fig><fig id="F2" position="float" orientation="portrait"><label>Figure 2.</label><caption><p>Types and corresponding labels of: <bold>A</bold> <italic><tp:taxon-name><tp:taxon-name-part taxon-name-part-type="genus">Tillus</tp:taxon-name-part> <tp:taxon-name-part taxon-name-part-type="species">occidentalis</tp:taxon-name-part></tp:taxon-name></italic> (Gorham) [<italic><tp:taxon-name><tp:taxon-name-part taxon-name-part-type="genus">Neocallotillus</tp:taxon-name-part> <tp:taxon-name-part taxon-name-part-type="species">elegans</tp:taxon-name-part></tp:taxon-name></italic>], female <bold>B</bold> <italic><tp:taxon-name><tp:taxon-name-part taxon-name-part-type="genus">Callotillus</tp:taxon-name-part> <tp:taxon-name-part taxon-name-part-type="species">intricatus</tp:taxon-name-part></tp:taxon-name></italic> (Wolcott &amp; Dybas) [<italic><tp:taxon-name><tp:taxon-name-part taxon-name-part-type="genus">Neocallotillus</tp:taxon-name-part> <tp:taxon-name-part taxon-name-part-type="species">intricatus</tp:taxon-name-part></tp:taxon-name></italic>], male <bold>C</bold> <italic><tp:taxon-name><tp:taxon-name-part taxon-name-part-type="genus">Callotillus</tp:taxon-name-part> <tp:taxon-name-part taxon-name-part-type="species">bahamensis</tp:taxon-name-part></tp:taxon-name></italic> Vaurie, female.</p></caption><graphic xmlns:xlink="http://www.w3.org/1999/xlink" xlink:href="zookeys-617-065-g002.jpg" position="float" orientation="portrait" xlink:type="simple" id="oo_103164.jpg"/></fig></tp:treatment-sec><ref-list><ref id="B19"><mixed-citation xmlns:xlink="http://www.w3.org/1999/xlink" xlink:type="simple">
          <person-group><name name-style="western"><surname>Wolcott</surname><given-names>AB</given-names></name><name name-style="western"><surname>Dybas</surname><given-names>HS</given-names></name></person-group> (<year>1947</year>) <article-title>Two new beetles from Costa Rica and Australia, with a description of a new genus (<tp:taxon-name><tp:taxon-name-part taxon-name-part-type="order">Coleoptera</tp:taxon-name-part></tp:taxon-name>, <tp:taxon-name><tp:taxon-name-part taxon-name-part-type="family">Cleridae</tp:taxon-name-part></tp:taxon-name>). Fieldiana.</article-title> <source>Zoology</source> <volume>31</volume>(<issue>18</issue>): <fpage>143</fpage>–<lpage>148</lpage>.</mixed-citation></ref></ref-list></tp:taxon-treatment>
