# Supplementary material for: Taxonomic revision of the New World genus Callotillus Wolcott (Cleridae, Tillinae), with the description of the new genus Neocallotillus, and an illustrated key of identification to species
Source: Zookeys. 2016 Sep 15;(617):65–89. doi: 10.3897/zookeys.617.9970 (PMC5027771; doi:10.3897/zookeys.617.9970)
Supplement: XML Treatment for Callotillus bahamensis [file zookeys.617.9970-treatment6.xml]

<!DOCTYPE tp:taxon-treatment
  PUBLIC "-//TaxonX//DTD Taxonomic Treatment Publishing DTD v0 20100105//EN" "tax-treatment-NSO.dtd">
<tp:taxon-treatment xmlns:tp="http://www.plazi.org/taxpub"><tp:treatment-meta><kwd-group><label>Taxon classification</label><kwd><named-content content-type="kingdom">Animalia</named-content></kwd><kwd><named-content content-type="order">Coleoptera</named-content></kwd><kwd><named-content content-type="family">Cleridae</named-content></kwd></kwd-group><mixed-citation publication-type="journal"><person-group><name><surname>Burke</surname><given-names>Alan F.</given-names></name><name><surname>Zolnerowich</surname><given-names>Gregory</given-names></name></person-group><article-title>Taxonomic revision of the New World genus <italic><tp:taxon-name><tp:taxon-name-part taxon-name-part-type="genus">Callotillus</tp:taxon-name-part></tp:taxon-name></italic> Wolcott (<tp:taxon-name><tp:taxon-name-part taxon-name-part-type="family">Cleridae</tp:taxon-name-part></tp:taxon-name>, <tp:taxon-name><tp:taxon-name-part taxon-name-part-type="subfamily">Tillinae</tp:taxon-name-part></tp:taxon-name>), with the description of the new genus <italic><tp:taxon-name><tp:taxon-name-part taxon-name-part-type="genus">Neocallotillus</tp:taxon-name-part></tp:taxon-name></italic>, and an illustrated key of identification to species</article-title><source>Zookeys</source><day>15</day><month>9</month><year>2016</year><volume>2016</volume><issue>617</issue><fpage>65</fpage><lpage>89</lpage><pub-id pub-id-type="doi">10.3897/zookeys.617.9970</pub-id></mixed-citation></tp:treatment-meta><tp:nomenclature><tp:taxon-name>
              <tp:taxon-name-part taxon-name-part-type="genus">Callotillus</tp:taxon-name-part>
              <tp:taxon-name-part taxon-name-part-type="species">bahamensis</tp:taxon-name-part>
            </tp:taxon-name><tp:taxon-authority>Vaurie, 1952</tp:taxon-authority></tp:nomenclature><tp:treatment-sec sec-type="Holotype depository" id="SECID0EYPAI"><title>Holotype depository.</title><p>
              <abbrev xmlns:xlink="http://www.w3.org/1999/xlink" content-type="institution" id="ABBRID0E5PAI" xlink:type="simple"><def><p><named-content xlink:type="simple" content-type="institution" xlink:href="http://grbio.org/institution/american-museum-natural-history" id="NCID0EFQAI">American Museum of Natural History</named-content> </p></def>(AMNH)</abbrev>. Holotype locality: South Bimini Island, Bahamas, British West Indies.</p></tp:treatment-sec><tp:treatment-sec sec-type="distribution" id="SECID0E4QAI"><title>Distribution.</title><p>The Bahamas, <named-content xmlns:xlink="http://www.w3.org/1999/xlink" xlink:type="simple" content-type="institution" xlink:href="http://grbio.org/institution/cayman-islands" id="NCID0EDRAI">Cayman Islands</named-content> (Fig. <xref ref-type="fig" rid="F8">8D</xref>).</p></tp:treatment-sec><tp:treatment-sec sec-type="Differential diagnosis" id="SECID0EMRAI"><title>Differential diagnosis.</title><p>
              <italic><tp:taxon-name><tp:taxon-name-part taxon-name-part-type="genus">Callotillus</tp:taxon-name-part> <tp:taxon-name-part taxon-name-part-type="species">bahamensis</tp:taxon-name-part></tp:taxon-name></italic> is most similar to <italic><tp:taxon-name><tp:taxon-name-part taxon-name-part-type="genus">Callotillus</tp:taxon-name-part> <tp:taxon-name-part taxon-name-part-type="species">eburneocinctus</tp:taxon-name-part></tp:taxon-name></italic>. The two species can be differentiated with ease based on the color pattern on the elytral disc. <italic><tp:taxon-name><tp:taxon-name-part taxon-name-part-type="genus">Callotillus</tp:taxon-name-part> <tp:taxon-name-part taxon-name-part-type="species">bahamensis</tp:taxon-name-part></tp:taxon-name></italic> has the elytral disc predominantly piceous, except a light testaceous area surrounding the humeral angles, this testaceous area extends from the anterior fourth of the epipleural fold and may reach the scutellum or not (Fig. <xref ref-type="fig" rid="F1">1G</xref>). <italic><tp:taxon-name><tp:taxon-name-part taxon-name-part-type="genus">Callotillus</tp:taxon-name-part> <tp:taxon-name-part taxon-name-part-type="species">eburneocinctus</tp:taxon-name-part></tp:taxon-name></italic> has the anterior half of the elytral disc rufous and the posterior portion fuscous, this coloration shift is interrupted by a transverse, moderately elevated, pale band which runs from the elytral suture to the epipleural fold (Fig. <xref ref-type="fig" rid="F1">1H</xref>).</p></tp:treatment-sec><tp:treatment-sec sec-type="redescription" id="SECID0ECTAI"><title>Redescription.</title><p>Form: Moderately robust; elytra gradually expanded toward apex, then abruptly narrowing behind distal fourth. Color: Anterior portion of femora, trochanters, coxae, and anterior fourth of the elytral disc light testaceous, this testaceous pattern on the elytral disc reaches the humeral region laterally and the scutellum internally; remaining body uniformly fuscous; the elytral disc is devoid of any bands or fasciae (Fig. <xref ref-type="fig" rid="F1">1G</xref>).</p><p>Head: Including eyes not wider than pronotum; eyes taller than wide, not bulging laterally, rather small, finely faceted, strongly sub-triangularly emarginate; integument rugose, feebly punctate, punctuation rather small; antennal notch located in front of emargination; frons not bi-impressed. Antennae of males composed of 10 antennomeres; second antennomere short, robust, beadlike in shape; third antenno<!--PageBreak-->mere about 2× the length of previous antennomere, moderately serrate; fourth antennomeres slightly longer than third antennomere; antennomeres 4-9 about the same length, strongly serrate; last antennomere elongate, about 2.5× the length of ninth antennomere, slightly ovoid in shape, laterally compressed (Fig. <xref ref-type="fig" rid="F3">3G</xref>).</p><p>Thorax: Pronotum globose, slightly broader than long; surface shiny, finely, deeply punctate; sides subparallel, then abruptly constricted on posterior fourth; disc strongly convex; anterior transverse depression and subbasal tumescence absent. Prosternum wider than long; surface smooth. Mesoventrite rugulose; surface finely punctate, feebly vested with fine, pale, semierect setae. Metepisternum partially visible in lateral view; conspicuously clothed with recumbent, pale setae. Metaventrite globose; strongly convex; surface shiny; longitudinal depression present; metaventral process absent.</p><p>Elytra: Convex, robust; humeri indicated, gradually expanding toward elytral apex, then abruptly narrowing behind elytral fourth; conspicuously vested with fine, pale, recumbent and semi-recumbent setae, vestiture density is reduced on anterior fourth where elytral disc acquires a testaceous tone; elytral disc rugulose throughout the surface; elytral apices rounded, moderately dehiscent; epipleural fold complete, narrowing toward apex.</p><p>Legs: Femora swollen anteriorly; surface shiny, smooth, very finely rugulose. Tibiae longitudinally rugulose; two tarsal denticles, outer denticle digitiform, interior denticle triangular in shape.</p><p>Abdomen: Ventrites 1-4 broadly convex, smooth, subquadrate, feebly punctate, not depressed laterally. Fifth visible ventrite convex, shiny and moderately depressed medially; lateral margins subparallel; posterior margin broadly truncate. Sixth ventrite triangular in shape; small; moderately excavated; shiny; feebly punctate; conspicuously broader than long; lateral margins strongly oblique, feebly arcuate; posterior margin small, broadly, deeply emarginate; posterolateral angles broadly rounded (Fig. <xref ref-type="fig" rid="F5">5G</xref>). Fifth tergite subquadrate; strongly convex; rugulose; feebly punctate; posterior margin truncate. Sixth tergite subquadrate; rugulose; wider than long; surface moderately convex; coarsely punctate; lateral margins oblique, posterior margin truncate; posterolateral angles rounded. Sixth tergite extending beyond apical margin of sixth ventrite, fully covering sixth ventrite in dorsal view.</p><p>Aedeagus: Not available.</p><p>Female variation: Females of <italic><tp:taxon-name><tp:taxon-name-part taxon-name-part-type="genus">Callotillus</tp:taxon-name-part> <tp:taxon-name-part taxon-name-part-type="species">bahamensis</tp:taxon-name-part></tp:taxon-name></italic> can be distinguished from male specimens based on the antennal structure and the shape of the last abdominal segment. The females have antennomeres 4-9 moderately serrate (Fig. <xref ref-type="fig" rid="F3">3I</xref>), rather than strongly serrate, as observed in males (Fig. <xref ref-type="fig" rid="F3">3G</xref>). Additionally, the last ventrite and the last tergite are subquadrate in shape (Fig. <xref ref-type="fig" rid="F5">5H</xref>), and not emarginate, as in males (Fig. <xref ref-type="fig" rid="F5">5G</xref>).</p></tp:treatment-sec><tp:treatment-sec sec-type="material" id="SECID0E1UAI"><title>Material examined.</title><p>ALLOTYPE: 1 female: South Bimini Island, Bahamas, B. W. I., VI-1951, M. Cazier and C and P Vaurie, handwritten red label, allotype depository: <named-content xmlns:xlink="http://www.w3.org/1999/xlink" content-type="dwc:institutional_code" xlink:type="simple">SMNH</named-content>.</p></tp:treatment-sec><tp:treatment-sec sec-type="material" id="SECID0ERVAI"><title>Additional material examined (N=2).</title><p>1 male, 1 female: Cayman, Little Cayman, 3 km SE of Spot Bay, 27-V-2009, R. Turnbow.</p></tp:treatment-sec><tp:treatment-sec sec-type="remarks" id="SECID0EWVAI"><title>Remarks.</title><p>In her original description, <xref ref-type="bibr" rid="B14">Vaurie (1952)</xref> indicated that <italic><tp:taxon-name><tp:taxon-name-part taxon-name-part-type="genus">Callotillus</tp:taxon-name-part> <tp:taxon-name-part taxon-name-part-type="species">bahamensis</tp:taxon-name-part></tp:taxon-name></italic> is most closely related to <italic><tp:taxon-name><tp:taxon-name-part taxon-name-part-type="genus">Callotillus</tp:taxon-name-part> <tp:taxon-name-part taxon-name-part-type="species">crusoe</tp:taxon-name-part></tp:taxon-name></italic>. After examination of specimens of <italic><tp:taxon-name><tp:taxon-name-part taxon-name-part-type="genus">Callotillus</tp:taxon-name-part> <tp:taxon-name-part taxon-name-part-type="species">bahamensis</tp:taxon-name-part></tp:taxon-name></italic>, <!--PageBreak-->this species is most similar to <italic><tp:taxon-name><tp:taxon-name-part taxon-name-part-type="genus">Callotillus</tp:taxon-name-part> <tp:taxon-name-part taxon-name-part-type="species">eburneocinctus</tp:taxon-name-part></tp:taxon-name></italic>. Based on Wolcott’s description (1921), we place <italic><tp:taxon-name><tp:taxon-name-part taxon-name-part-type="genus">Callotillus</tp:taxon-name-part> <tp:taxon-name-part taxon-name-part-type="species">crusoe</tp:taxon-name-part></tp:taxon-name></italic> within <italic><tp:taxon-name><tp:taxon-name-part taxon-name-part-type="genus">Neocallotillus</tp:taxon-name-part></tp:taxon-name></italic>. Examination of material of <italic><tp:taxon-name><tp:taxon-name-part taxon-name-part-type="genus">Callotillus</tp:taxon-name-part> <tp:taxon-name-part taxon-name-part-type="species">crusoe</tp:taxon-name-part></tp:taxon-name></italic> will be essential to clarify the status of this rare species.</p></tp:treatment-sec><tp:treatment-sec><!--Section generated to contain objects referenced in tp:taxon-treatment.--><fig id="F8" position="float" orientation="portrait"><label>Figure 8.</label><caption><p>Distribution map of: <bold>A</bold> <italic><tp:taxon-name><tp:taxon-name-part taxon-name-part-type="genus">Neocallotillus</tp:taxon-name-part> <tp:taxon-name-part taxon-name-part-type="species">elegans</tp:taxon-name-part></tp:taxon-name></italic> <bold>B</bold> <italic><tp:taxon-name><tp:taxon-name-part taxon-name-part-type="genus">Neocallotillus</tp:taxon-name-part> <tp:taxon-name-part taxon-name-part-type="species">intricatus</tp:taxon-name-part></tp:taxon-name></italic> <bold>C</bold> <italic><tp:taxon-name><tp:taxon-name-part taxon-name-part-type="genus">Neocallotillus</tp:taxon-name-part> <tp:taxon-name-part taxon-name-part-type="species">crusoe</tp:taxon-name-part></tp:taxon-name></italic> <bold>D</bold> <italic><tp:taxon-name><tp:taxon-name-part taxon-name-part-type="genus">Callotillus</tp:taxon-name-part> <tp:taxon-name-part taxon-name-part-type="species">bahamensis</tp:taxon-name-part></tp:taxon-name></italic> <bold>E</bold> <italic><tp:taxon-name><tp:taxon-name-part taxon-name-part-type="genus">Callotillus</tp:taxon-name-part> <tp:taxon-name-part taxon-name-part-type="species">eburneocinctus</tp:taxon-name-part></tp:taxon-name></italic>.</p></caption><graphic xmlns:xlink="http://www.w3.org/1999/xlink" xlink:href="zookeys-617-065-g008.jpg" position="float" orientation="portrait" xlink:type="simple" id="oo_103171.jpg"/></fig><fig id="F1" position="float" orientation="portrait"><label>Figure 1.</label><caption><p>Habitus of: <bold>A</bold> <italic><tp:taxon-name><tp:taxon-name-part taxon-name-part-type="genus">Neocallotillus</tp:taxon-name-part> <tp:taxon-name-part taxon-name-part-type="species">elegans</tp:taxon-name-part></tp:taxon-name></italic> (<italic><tp:taxon-name><tp:taxon-name-part taxon-name-part-type="genus">Callotillus</tp:taxon-name-part> <tp:taxon-name-part taxon-name-part-type="species">elegans</tp:taxon-name-part> <tp:taxon-name-part taxon-name-part-type="subspecies">elegans</tp:taxon-name-part></tp:taxon-name></italic>) male <bold>B</bold> <italic><tp:taxon-name><tp:taxon-name-part taxon-name-part-type="genus">Neocallotillus</tp:taxon-name-part> <tp:taxon-name-part taxon-name-part-type="species">elegans</tp:taxon-name-part></tp:taxon-name></italic> (<italic><tp:taxon-name><tp:taxon-name-part taxon-name-part-type="genus">Callotillus</tp:taxon-name-part> <tp:taxon-name-part taxon-name-part-type="species">elegans</tp:taxon-name-part> <tp:taxon-name-part taxon-name-part-type="subspecies">vafer</tp:taxon-name-part></tp:taxon-name></italic>) female <bold>C</bold> <italic><tp:taxon-name><tp:taxon-name-part taxon-name-part-type="genus">Neocallotillus</tp:taxon-name-part> <tp:taxon-name-part taxon-name-part-type="species">elegans</tp:taxon-name-part></tp:taxon-name></italic> (<italic><tp:taxon-name><tp:taxon-name-part taxon-name-part-type="genus">Callotillus</tp:taxon-name-part> <tp:taxon-name-part taxon-name-part-type="species">elegans</tp:taxon-name-part> <tp:taxon-name-part taxon-name-part-type="subspecies">vafer</tp:taxon-name-part></tp:taxon-name></italic>) male <bold>D</bold> <italic><tp:taxon-name><tp:taxon-name-part taxon-name-part-type="genus">Neocallotillus</tp:taxon-name-part> <tp:taxon-name-part taxon-name-part-type="species">elegans</tp:taxon-name-part></tp:taxon-name></italic> (<italic><tp:taxon-name><tp:taxon-name-part taxon-name-part-type="genus">Callotillus</tp:taxon-name-part> <tp:taxon-name-part taxon-name-part-type="species">elegans</tp:taxon-name-part> <tp:taxon-name-part taxon-name-part-type="subspecies">elegans</tp:taxon-name-part></tp:taxon-name></italic>) male <bold>E</bold> <italic><tp:taxon-name><tp:taxon-name-part taxon-name-part-type="genus">Neocallotillus</tp:taxon-name-part> <tp:taxon-name-part taxon-name-part-type="species">intricatus</tp:taxon-name-part></tp:taxon-name></italic> (<italic><tp:taxon-name><tp:taxon-name-part taxon-name-part-type="genus">Callotillus</tp:taxon-name-part> <tp:taxon-name-part taxon-name-part-type="species">intricatus</tp:taxon-name-part></tp:taxon-name></italic>) male <bold>F</bold> <italic><tp:taxon-name><tp:taxon-name-part taxon-name-part-type="genus">Neocallotillus</tp:taxon-name-part> <tp:taxon-name-part taxon-name-part-type="species">crusoe</tp:taxon-name-part></tp:taxon-name></italic> (<italic><tp:taxon-name><tp:taxon-name-part taxon-name-part-type="genus">Callotillus</tp:taxon-name-part> <tp:taxon-name-part taxon-name-part-type="species">crusoe</tp:taxon-name-part></tp:taxon-name></italic>) holotype male, (image courtesy of The <named-content xmlns:xlink="http://www.w3.org/1999/xlink" xlink:type="simple" content-type="institution" xlink:href="http://grbio.org/institution/american-museum-natural-history" id="NCID0EBZAE">American Museum of Natural History</named-content>, New York) <bold>G</bold> <italic><tp:taxon-name><tp:taxon-name-part taxon-name-part-type="genus">Callotillus</tp:taxon-name-part> <tp:taxon-name-part taxon-name-part-type="species">bahamensis</tp:taxon-name-part></tp:taxon-name></italic> male <bold>H</bold> <italic><tp:taxon-name><tp:taxon-name-part taxon-name-part-type="genus">Callotillus</tp:taxon-name-part> <tp:taxon-name-part taxon-name-part-type="species">eburneocinctus</tp:taxon-name-part></tp:taxon-name></italic> male <bold>I</bold> <italic><tp:taxon-name><tp:taxon-name-part taxon-name-part-type="genus">Barrotillus</tp:taxon-name-part> <tp:taxon-name-part taxon-name-part-type="species">kropotkini</tp:taxon-name-part></tp:taxon-name></italic> male.</p></caption><graphic xmlns:xlink="http://www.w3.org/1999/xlink" xlink:href="zookeys-617-065-g001.jpg" position="float" orientation="portrait" xlink:type="simple" id="oo_103163.jpg"/></fig><fig id="F3" position="float" orientation="portrait"><label>Figure 3.</label><caption><p>Antennae of: <bold>A</bold> <italic><tp:taxon-name><tp:taxon-name-part taxon-name-part-type="genus">Neocallotillus</tp:taxon-name-part> <tp:taxon-name-part taxon-name-part-type="species">elegans</tp:taxon-name-part></tp:taxon-name></italic> (<italic><tp:taxon-name><tp:taxon-name-part taxon-name-part-type="genus">Callotillus</tp:taxon-name-part> <tp:taxon-name-part taxon-name-part-type="species">elegans</tp:taxon-name-part> <tp:taxon-name-part taxon-name-part-type="subspecies">elegans</tp:taxon-name-part></tp:taxon-name></italic>) male <bold>B</bold> <italic><tp:taxon-name><tp:taxon-name-part taxon-name-part-type="genus">Neocallotillus</tp:taxon-name-part> <tp:taxon-name-part taxon-name-part-type="species">elegans</tp:taxon-name-part></tp:taxon-name></italic> (<italic><tp:taxon-name><tp:taxon-name-part taxon-name-part-type="genus">Callotillus</tp:taxon-name-part> <tp:taxon-name-part taxon-name-part-type="species">elegans</tp:taxon-name-part> <tp:taxon-name-part taxon-name-part-type="subspecies">vafer</tp:taxon-name-part></tp:taxon-name></italic>) male <bold>C</bold> <italic><tp:taxon-name><tp:taxon-name-part taxon-name-part-type="genus">Neocallotillus</tp:taxon-name-part> <tp:taxon-name-part taxon-name-part-type="species">intricatus</tp:taxon-name-part></tp:taxon-name></italic> (<italic><tp:taxon-name><tp:taxon-name-part taxon-name-part-type="genus">Callotillus</tp:taxon-name-part> <tp:taxon-name-part taxon-name-part-type="species">intricatus</tp:taxon-name-part></tp:taxon-name></italic>) male holotype <bold>D</bold> <italic><tp:taxon-name><tp:taxon-name-part taxon-name-part-type="genus">Neocallotillus</tp:taxon-name-part> <tp:taxon-name-part taxon-name-part-type="species">elegans</tp:taxon-name-part></tp:taxon-name></italic> (<italic><tp:taxon-name><tp:taxon-name-part taxon-name-part-type="genus">Callotillus</tp:taxon-name-part> <tp:taxon-name-part taxon-name-part-type="species">elegans</tp:taxon-name-part> <tp:taxon-name-part taxon-name-part-type="subspecies">elegans</tp:taxon-name-part></tp:taxon-name></italic>) female <bold>E</bold> <italic><tp:taxon-name><tp:taxon-name-part taxon-name-part-type="genus">Neocallotillus</tp:taxon-name-part> <tp:taxon-name-part taxon-name-part-type="species">elegans</tp:taxon-name-part></tp:taxon-name></italic> (<italic><tp:taxon-name><tp:taxon-name-part taxon-name-part-type="genus">Callotillus</tp:taxon-name-part> <tp:taxon-name-part taxon-name-part-type="species">elegans</tp:taxon-name-part> <tp:taxon-name-part taxon-name-part-type="subspecies">vafer</tp:taxon-name-part></tp:taxon-name></italic>) female <bold>F</bold> <italic><tp:taxon-name><tp:taxon-name-part taxon-name-part-type="genus">Neocallotillus</tp:taxon-name-part> <tp:taxon-name-part taxon-name-part-type="species">intricatus</tp:taxon-name-part></tp:taxon-name></italic> (<italic><tp:taxon-name><tp:taxon-name-part taxon-name-part-type="genus">Callotillus</tp:taxon-name-part> <tp:taxon-name-part taxon-name-part-type="species">intricatus</tp:taxon-name-part></tp:taxon-name></italic>) female <bold>G</bold> <italic><tp:taxon-name><tp:taxon-name-part taxon-name-part-type="genus">Callotillus</tp:taxon-name-part> <tp:taxon-name-part taxon-name-part-type="species">bahamensis</tp:taxon-name-part></tp:taxon-name></italic> male <bold>H</bold> <italic><tp:taxon-name><tp:taxon-name-part taxon-name-part-type="genus">Callotillus</tp:taxon-name-part> <tp:taxon-name-part taxon-name-part-type="species">eburneocinctus</tp:taxon-name-part></tp:taxon-name></italic> male <bold>I</bold> <italic><tp:taxon-name><tp:taxon-name-part taxon-name-part-type="genus">Callotillus</tp:taxon-name-part> <tp:taxon-name-part taxon-name-part-type="species">bahamensis</tp:taxon-name-part></tp:taxon-name></italic> female <bold>J</bold> <italic><tp:taxon-name><tp:taxon-name-part taxon-name-part-type="genus">Callotillus</tp:taxon-name-part> <tp:taxon-name-part taxon-name-part-type="species">eburneocinctus</tp:taxon-name-part></tp:taxon-name></italic> female <bold>K</bold> <italic><tp:taxon-name><tp:taxon-name-part taxon-name-part-type="genus">Barrotillus</tp:taxon-name-part> <tp:taxon-name-part taxon-name-part-type="species">kropotkini</tp:taxon-name-part></tp:taxon-name></italic> male.</p></caption><graphic xmlns:xlink="http://www.w3.org/1999/xlink" xlink:href="zookeys-617-065-g003.jpg" position="float" orientation="portrait" xlink:type="simple" id="oo_103165.jpg"/></fig><fig id="F5" position="float" orientation="portrait"><label>Figure 5.</label><caption><p>Pygidium of: <bold>A</bold> <italic><tp:taxon-name><tp:taxon-name-part taxon-name-part-type="genus">Neocallotillus</tp:taxon-name-part> <tp:taxon-name-part taxon-name-part-type="species">elegans</tp:taxon-name-part></tp:taxon-name></italic> (<italic><tp:taxon-name><tp:taxon-name-part taxon-name-part-type="genus">Callotillus</tp:taxon-name-part> <tp:taxon-name-part taxon-name-part-type="species">elegans</tp:taxon-name-part> <tp:taxon-name-part taxon-name-part-type="subspecies">elegans</tp:taxon-name-part></tp:taxon-name></italic>) male <bold>B</bold> <italic><tp:taxon-name><tp:taxon-name-part taxon-name-part-type="genus">Neocallotillus</tp:taxon-name-part> <tp:taxon-name-part taxon-name-part-type="species">elegans</tp:taxon-name-part></tp:taxon-name></italic> (<italic><tp:taxon-name><tp:taxon-name-part taxon-name-part-type="genus">Callotillus</tp:taxon-name-part> <tp:taxon-name-part taxon-name-part-type="species">elegans</tp:taxon-name-part> <tp:taxon-name-part taxon-name-part-type="subspecies">vafer</tp:taxon-name-part></tp:taxon-name></italic>) male <bold>C</bold> <italic><tp:taxon-name><tp:taxon-name-part taxon-name-part-type="genus">Neocallotillus</tp:taxon-name-part> <tp:taxon-name-part taxon-name-part-type="species">elegans</tp:taxon-name-part></tp:taxon-name></italic> (<italic><tp:taxon-name><tp:taxon-name-part taxon-name-part-type="genus">Callotillus</tp:taxon-name-part> <tp:taxon-name-part taxon-name-part-type="species">elegans</tp:taxon-name-part> <tp:taxon-name-part taxon-name-part-type="subspecies">elegans</tp:taxon-name-part></tp:taxon-name></italic>) female <bold>D</bold> <italic><tp:taxon-name><tp:taxon-name-part taxon-name-part-type="genus">Neocallotillus</tp:taxon-name-part> <tp:taxon-name-part taxon-name-part-type="species">elegans</tp:taxon-name-part></tp:taxon-name></italic> (<italic><tp:taxon-name><tp:taxon-name-part taxon-name-part-type="genus">Callotillus</tp:taxon-name-part> <tp:taxon-name-part taxon-name-part-type="species">elegans</tp:taxon-name-part> <tp:taxon-name-part taxon-name-part-type="subspecies">vafer</tp:taxon-name-part></tp:taxon-name></italic>) female <bold>E</bold> <italic><tp:taxon-name><tp:taxon-name-part taxon-name-part-type="genus">Neocallotillus</tp:taxon-name-part> <tp:taxon-name-part taxon-name-part-type="species">intricatus</tp:taxon-name-part></tp:taxon-name></italic> (<italic><tp:taxon-name><tp:taxon-name-part taxon-name-part-type="genus">Callotillus</tp:taxon-name-part> <tp:taxon-name-part taxon-name-part-type="species">intricatus</tp:taxon-name-part></tp:taxon-name></italic>) male <bold>F</bold> <italic><tp:taxon-name><tp:taxon-name-part taxon-name-part-type="genus">Neocallotillus</tp:taxon-name-part> <tp:taxon-name-part taxon-name-part-type="species">intricatus</tp:taxon-name-part></tp:taxon-name></italic> (<italic><tp:taxon-name><tp:taxon-name-part taxon-name-part-type="genus">Callotillus</tp:taxon-name-part> <tp:taxon-name-part taxon-name-part-type="species">intricatus</tp:taxon-name-part></tp:taxon-name></italic>) female <bold>G</bold> <italic><tp:taxon-name><tp:taxon-name-part taxon-name-part-type="genus">Callotillus</tp:taxon-name-part> <tp:taxon-name-part taxon-name-part-type="species">bahamensis</tp:taxon-name-part></tp:taxon-name></italic> male <bold>H</bold> <italic><tp:taxon-name><tp:taxon-name-part taxon-name-part-type="genus">Callotillus</tp:taxon-name-part> <tp:taxon-name-part taxon-name-part-type="species">bahamensis</tp:taxon-name-part></tp:taxon-name></italic> female <bold>I</bold> <italic><tp:taxon-name><tp:taxon-name-part taxon-name-part-type="genus">Callotillus</tp:taxon-name-part> <tp:taxon-name-part taxon-name-part-type="species">eburneocinctus</tp:taxon-name-part></tp:taxon-name></italic> male <bold>J</bold> <italic><tp:taxon-name><tp:taxon-name-part taxon-name-part-type="genus">Callotillus</tp:taxon-name-part> <tp:taxon-name-part taxon-name-part-type="species">eburneocinctus</tp:taxon-name-part></tp:taxon-name></italic> female.</p></caption><graphic xmlns:xlink="http://www.w3.org/1999/xlink" xlink:href="zookeys-617-065-g005.jpg" position="float" orientation="portrait" xlink:type="simple" id="oo_103167.jpg"/></fig></tp:treatment-sec><ref-list><ref id="B14"><mixed-citation xmlns:xlink="http://www.w3.org/1999/xlink" xlink:type="simple">
          <person-group><name name-style="western"><surname>Vaurie</surname><given-names>P</given-names></name></person-group> (<year>1952</year>) <article-title>The checkered beetles of the Bahamas Islands, British West Indies.</article-title> <source>American Museum Novitates</source> <volume>1547</volume>: <fpage>1</fpage>–<lpage>5</lpage>.</mixed-citation></ref></ref-list></tp:taxon-treatment>
