# Supplementary material for: Taxonomic revision of the New World genus Callotillus Wolcott (Cleridae, Tillinae), with the description of the new genus Neocallotillus, and an illustrated key of identification to species
Source: Zookeys. 2016 Sep 15;(617):65–89. doi: 10.3897/zookeys.617.9970 (PMC5027771; doi:10.3897/zookeys.617.9970)
Supplement: XML Treatment for Callotillus eburneocinctus [file zookeys.617.9970-treatment7.xml]

<!DOCTYPE tp:taxon-treatment
  PUBLIC "-//TaxonX//DTD Taxonomic Treatment Publishing DTD v0 20100105//EN" "tax-treatment-NSO.dtd">
<tp:taxon-treatment xmlns:tp="http://www.plazi.org/taxpub"><tp:treatment-meta><kwd-group><label>Taxon classification</label><kwd><named-content content-type="kingdom">Animalia</named-content></kwd><kwd><named-content content-type="order">Coleoptera</named-content></kwd><kwd><named-content content-type="family">Cleridae</named-content></kwd></kwd-group><mixed-citation publication-type="journal"><person-group><name><surname>Burke</surname><given-names>Alan F.</given-names></name><name><surname>Zolnerowich</surname><given-names>Gregory</given-names></name></person-group><article-title>Taxonomic revision of the New World genus <italic><tp:taxon-name><tp:taxon-name-part taxon-name-part-type="genus">Callotillus</tp:taxon-name-part></tp:taxon-name></italic> Wolcott (<tp:taxon-name><tp:taxon-name-part taxon-name-part-type="family">Cleridae</tp:taxon-name-part></tp:taxon-name>, <tp:taxon-name><tp:taxon-name-part taxon-name-part-type="subfamily">Tillinae</tp:taxon-name-part></tp:taxon-name>), with the description of the new genus <italic><tp:taxon-name><tp:taxon-name-part taxon-name-part-type="genus">Neocallotillus</tp:taxon-name-part></tp:taxon-name></italic>, and an illustrated key of identification to species</article-title><source>Zookeys</source><day>15</day><month>9</month><year>2016</year><volume>2016</volume><issue>617</issue><fpage>65</fpage><lpage>89</lpage><pub-id pub-id-type="doi">10.3897/zookeys.617.9970</pub-id></mixed-citation></tp:treatment-meta><tp:nomenclature><tp:taxon-name>
              <tp:taxon-name-part taxon-name-part-type="genus">Callotillus</tp:taxon-name-part>
              <tp:taxon-name-part taxon-name-part-type="species">eburneocinctus</tp:taxon-name-part>
            </tp:taxon-name><tp:taxon-authority>Wolcott, 1911</tp:taxon-authority></tp:nomenclature><tp:treatment-sec sec-type="Holotype depository" id="SECID0EFZAI"><title>Holotype depository.</title><p>
              <abbrev xmlns:xlink="http://www.w3.org/1999/xlink" content-type="institution" id="ABBRID0ELZAI" xlink:type="simple"><def><p> United States <named-content xlink:type="simple" content-type="institution" xlink:href="http://grbio.org/institution/national-museum" id="NCID0ETZAI">National Museum of Natural History</named-content> </p></def>(USNM)</abbrev>. Holotype locality: Key West, Monroe Co., Florida.</p></tp:treatment-sec><tp:treatment-sec sec-type="distribution" id="SECID0EQ1AI"><title>Distribution.</title><p>
              USA: FL (Fig. <xref ref-type="fig" rid="F8">8E</xref>).</p><!--PageBreak--></tp:treatment-sec><tp:treatment-sec sec-type="Differential diagnosis" id="SECID0E51AI"><title>Differential diagnosis.</title><p>
              <italic><tp:taxon-name><tp:taxon-name-part taxon-name-part-type="genus">Callotillus</tp:taxon-name-part> <tp:taxon-name-part taxon-name-part-type="species">eburneocinctus</tp:taxon-name-part></tp:taxon-name></italic> is most similar to <italic><tp:taxon-name><tp:taxon-name-part taxon-name-part-type="genus">Callotillus</tp:taxon-name-part> <tp:taxon-name-part taxon-name-part-type="species">bahamensis</tp:taxon-name-part></tp:taxon-name></italic>. Characters to distinguish these species appear in the diagnosis section of <italic><tp:taxon-name><tp:taxon-name-part taxon-name-part-type="genus">Callotillus</tp:taxon-name-part> <tp:taxon-name-part taxon-name-part-type="species">bahamensis</tp:taxon-name-part></tp:taxon-name></italic>.</p></tp:treatment-sec><tp:treatment-sec sec-type="redescription" id="SECID0EC3AI"><title>Redescription.</title><p>Form: Body moderately elongate, robust; head and pronotum somewhat slender; elytra gradually expanded toward apex, then abruptly narrowing behind distal fourth. Color: head, antennae, mouthparts, pronotum, and anterior half of elytral disc testaceous to rufous; legs brunneous; distal end of mandibles, abdomen and posterior half of elytral disc fuscous; thorax bicolored, metaventrite anteriorly and internally ferrugineous, posteriorly and distally fuscous; each elytron with a transverse, median, pale fascia that runs from the epipleural fold to the elytral suture, this band may be protruded in most individuals (Fig. <xref ref-type="fig" rid="F1">1H</xref>).</p><p>Head: Including eyes not wider than pronotum; eyes small, taller than wide, not bulging laterally, finely faceted, strongly, sub-triangularly emarginate; surface integument corrugate; antennal notch located in front of antennal emargination; frons not bi-impressed. Antennae of males consisting of 10 antennomeres; second antennomere short, robust; third antennomere about 2× the length of previous antennomere, moderately serrate; fourth antennomeres slightly longer than third antennomere; antennomeres 4-9 about the same length, strongly serrate; last antennomere elongate, about 2× the length of ninth antennomere, slightly ovoid in shape, laterally compressed (Fig. <xref ref-type="fig" rid="F3">3H</xref>). Anterior portion of clypeus narrow, approximately 2× the length of eye emargination (Fig. <xref ref-type="fig" rid="F6">6B</xref>).</p><p>Thorax: Pronotum globose, as broad as long; surface rugulose, profusely, finely punctate; punctations narrow, shallow; sides subparallel in dorsal view, then abruptly constricted on posterior fourth; disc strongly convex; anterior transverse depression and subbasal tumescence absent. Prosternum wider than long; surface smooth, rugulose, glabrous. Mesoventrite smooth, shiny, glabrous; surface very finely punctate. Metaventrite strongly convex; surface smooth, feebly, finely punctate; longitudinal depression present; metaventral process absent.</p><p>Elytra: Robust; humeri indicated, gradually expanding toward elytral apex; surface convex on first third, then moderately depressed on second third, and conspicuously convex again on last third; a pair of long, stiff, erect tuft of dark setae located on the anterior fourth each elytron; surface of elytral disc rugulose; sculpturing absent; elytral apices rounded, moderately dehiscent; epipleural fold complete, narrowing toward apex.</p><p>Legs: Femora moderately swollen; surface shiny, smooth. Tibiae longitudinally rugulose; two tarsal denticles, outer denticle digitiform in shape, interior denticle triangular.</p><p>Abdomen: Ventrites 1-3 broadly convex, smooth, shiny, subquadrate, feebly punctate, not depressed laterally. Fourth ventrite moderately punctate, medially depressed. Fifth ventrite shiny, strongly excavated; lateral margins subparallel; posterior margin broadly, shallowly emarginate. Sixth ventrite triangular in shape; small; moderately excavated; feebly punctate; conspicuously broader than long; lateral margins strongly oblique, moderately arcuate; posterior margin shallowly, narrowly emarginate; posterolateral angles rounded (Fig. <xref ref-type="fig" rid="F5">5I</xref>). Fifth tergite subquadrate; moderately, coarsely punctate; posterior margin truncate. Sixth tergite subtriangular in shape; feebly convex; wider than long; surface moderately punctate; lateral margins strongly oblique, <!--PageBreak-->moderately arcuate; posterior margin very shallowly, narrowly emarginate; posterolateral angles broadly rounded. Sixth tergite extending beyond apical margin of sixth ventrite, fully covering sixth ventrite in dorsal view.</p><p>Aedeagus: Phallobasic apodeme present; phallus with copulatory piece feebly swollen at apex, petiolate; phallobase subparallel; phallic plate armed with one irregular row of denticles; intraspicular plate present, elongate; phallobasic lobes free; tegmen complete, fully covering phallus; phallobasic lobes rounded distally; phallobasic apodeme moderately short, expanded distally; endophallic struts short, robust distally (Fig. <xref ref-type="fig" rid="F7">7D</xref>).</p><p>Female variation: The structure of the antennae will help to differentiate females of <italic><tp:taxon-name><tp:taxon-name-part taxon-name-part-type="genus">Callotillus</tp:taxon-name-part> <tp:taxon-name-part taxon-name-part-type="species">eburneocinctus</tp:taxon-name-part></tp:taxon-name></italic> from males. Females have the third antennomere feebly serrate and the antennomeres 4-9 are moderately serrate (Fig. <xref ref-type="fig" rid="F3">3J</xref>), males have the third antennomere moderately serrate and antennomeres 4-9 are strongly serrate (Fig. <xref ref-type="fig" rid="F3">3H</xref>). Females also have the sixth ventrite subquadrate in shape and the posterior margin is broadly truncate (Fig. <xref ref-type="fig" rid="F5">5J</xref>), males have this segment subtriangular in shape with the posterior margin narrow and feebly emarginate (Fig. <xref ref-type="fig" rid="F5">5I</xref>).</p></tp:treatment-sec><tp:treatment-sec sec-type="material" id="SECID0ED5AI"><title>Material examined (N=35).</title><p>2 males, 3 females: Monroe Co., FL, Big Pine Key, 17-IV-1978, E. Giesbert; 1 male, 1 female: Monroe Co., FL, Everglades Nat. Park, Flamingo, 16-V-1991, R. Morris; 1 male, 2 females: FL, Miami, 13-VI-1963, B. K. Dozier; 1 female: FL, Tavernier, on Key Largo, 19-VI-1970, beating <italic><tp:taxon-name><tp:taxon-name-part taxon-name-part-type="genus">Laguncularis</tp:taxon-name-part> <tp:taxon-name-part taxon-name-part-type="species">racemosa</tp:taxon-name-part></tp:taxon-name></italic> (L.), G. H. Nelson; 2 males, 3 females: FL, Miami, Virginia Key, 23-VI-1970, beating <italic><tp:taxon-name><tp:taxon-name-part taxon-name-part-type="genus">Conocarpus</tp:taxon-name-part> <tp:taxon-name-part taxon-name-part-type="species">erecta</tp:taxon-name-part></tp:taxon-name></italic> L., G. H. Nelson. 1 male: Miami-Dade Co., FL, Miami, 25-VI-1965, B.K. Dozier; 4 specimens: FL, No Name Key, 29-V-1997, R. Turnbow, ex. <italic><tp:taxon-name><tp:taxon-name-part taxon-name-part-type="genus">Metopium</tp:taxon-name-part> <tp:taxon-name-part taxon-name-part-type="species">toxiferum</tp:taxon-name-part></tp:taxon-name></italic> L., emerged 31-III-1979, R. Turnbow; 1 specimen: FL, Sugarloaf Key, 2-V-2000, 30-V-1997, R. Turnbow; 4 males, 9 females: Monroe Co., FL, Big Pine Key, reared from wood, E. Giesbert.</p></tp:treatment-sec><tp:treatment-sec><!--Section generated to contain objects referenced in tp:taxon-treatment.--><fig id="F8" position="float" orientation="portrait"><label>Figure 8.</label><caption><p>Distribution map of: <bold>A</bold> <italic><tp:taxon-name><tp:taxon-name-part taxon-name-part-type="genus">Neocallotillus</tp:taxon-name-part> <tp:taxon-name-part taxon-name-part-type="species">elegans</tp:taxon-name-part></tp:taxon-name></italic> <bold>B</bold> <italic><tp:taxon-name><tp:taxon-name-part taxon-name-part-type="genus">Neocallotillus</tp:taxon-name-part> <tp:taxon-name-part taxon-name-part-type="species">intricatus</tp:taxon-name-part></tp:taxon-name></italic> <bold>C</bold> <italic><tp:taxon-name><tp:taxon-name-part taxon-name-part-type="genus">Neocallotillus</tp:taxon-name-part> <tp:taxon-name-part taxon-name-part-type="species">crusoe</tp:taxon-name-part></tp:taxon-name></italic> <bold>D</bold> <italic><tp:taxon-name><tp:taxon-name-part taxon-name-part-type="genus">Callotillus</tp:taxon-name-part> <tp:taxon-name-part taxon-name-part-type="species">bahamensis</tp:taxon-name-part></tp:taxon-name></italic> <bold>E</bold> <italic><tp:taxon-name><tp:taxon-name-part taxon-name-part-type="genus">Callotillus</tp:taxon-name-part> <tp:taxon-name-part taxon-name-part-type="species">eburneocinctus</tp:taxon-name-part></tp:taxon-name></italic>.</p></caption><graphic xmlns:xlink="http://www.w3.org/1999/xlink" xlink:href="zookeys-617-065-g008.jpg" position="float" orientation="portrait" xlink:type="simple" id="oo_103171.jpg"/></fig><fig id="F1" position="float" orientation="portrait"><label>Figure 1.</label><caption><p>Habitus of: <bold>A</bold> <italic><tp:taxon-name><tp:taxon-name-part taxon-name-part-type="genus">Neocallotillus</tp:taxon-name-part> <tp:taxon-name-part taxon-name-part-type="species">elegans</tp:taxon-name-part></tp:taxon-name></italic> (<italic><tp:taxon-name><tp:taxon-name-part taxon-name-part-type="genus">Callotillus</tp:taxon-name-part> <tp:taxon-name-part taxon-name-part-type="species">elegans</tp:taxon-name-part> <tp:taxon-name-part taxon-name-part-type="subspecies">elegans</tp:taxon-name-part></tp:taxon-name></italic>) male <bold>B</bold> <italic><tp:taxon-name><tp:taxon-name-part taxon-name-part-type="genus">Neocallotillus</tp:taxon-name-part> <tp:taxon-name-part taxon-name-part-type="species">elegans</tp:taxon-name-part></tp:taxon-name></italic> (<italic><tp:taxon-name><tp:taxon-name-part taxon-name-part-type="genus">Callotillus</tp:taxon-name-part> <tp:taxon-name-part taxon-name-part-type="species">elegans</tp:taxon-name-part> <tp:taxon-name-part taxon-name-part-type="subspecies">vafer</tp:taxon-name-part></tp:taxon-name></italic>) female <bold>C</bold> <italic><tp:taxon-name><tp:taxon-name-part taxon-name-part-type="genus">Neocallotillus</tp:taxon-name-part> <tp:taxon-name-part taxon-name-part-type="species">elegans</tp:taxon-name-part></tp:taxon-name></italic> (<italic><tp:taxon-name><tp:taxon-name-part taxon-name-part-type="genus">Callotillus</tp:taxon-name-part> <tp:taxon-name-part taxon-name-part-type="species">elegans</tp:taxon-name-part> <tp:taxon-name-part taxon-name-part-type="subspecies">vafer</tp:taxon-name-part></tp:taxon-name></italic>) male <bold>D</bold> <italic><tp:taxon-name><tp:taxon-name-part taxon-name-part-type="genus">Neocallotillus</tp:taxon-name-part> <tp:taxon-name-part taxon-name-part-type="species">elegans</tp:taxon-name-part></tp:taxon-name></italic> (<italic><tp:taxon-name><tp:taxon-name-part taxon-name-part-type="genus">Callotillus</tp:taxon-name-part> <tp:taxon-name-part taxon-name-part-type="species">elegans</tp:taxon-name-part> <tp:taxon-name-part taxon-name-part-type="subspecies">elegans</tp:taxon-name-part></tp:taxon-name></italic>) male <bold>E</bold> <italic><tp:taxon-name><tp:taxon-name-part taxon-name-part-type="genus">Neocallotillus</tp:taxon-name-part> <tp:taxon-name-part taxon-name-part-type="species">intricatus</tp:taxon-name-part></tp:taxon-name></italic> (<italic><tp:taxon-name><tp:taxon-name-part taxon-name-part-type="genus">Callotillus</tp:taxon-name-part> <tp:taxon-name-part taxon-name-part-type="species">intricatus</tp:taxon-name-part></tp:taxon-name></italic>) male <bold>F</bold> <italic><tp:taxon-name><tp:taxon-name-part taxon-name-part-type="genus">Neocallotillus</tp:taxon-name-part> <tp:taxon-name-part taxon-name-part-type="species">crusoe</tp:taxon-name-part></tp:taxon-name></italic> (<italic><tp:taxon-name><tp:taxon-name-part taxon-name-part-type="genus">Callotillus</tp:taxon-name-part> <tp:taxon-name-part taxon-name-part-type="species">crusoe</tp:taxon-name-part></tp:taxon-name></italic>) holotype male, (image courtesy of The <named-content xmlns:xlink="http://www.w3.org/1999/xlink" xlink:type="simple" content-type="institution" xlink:href="http://grbio.org/institution/american-museum-natural-history" id="NCID0EBZAE">American Museum of Natural History</named-content>, New York) <bold>G</bold> <italic><tp:taxon-name><tp:taxon-name-part taxon-name-part-type="genus">Callotillus</tp:taxon-name-part> <tp:taxon-name-part taxon-name-part-type="species">bahamensis</tp:taxon-name-part></tp:taxon-name></italic> male <bold>H</bold> <italic><tp:taxon-name><tp:taxon-name-part taxon-name-part-type="genus">Callotillus</tp:taxon-name-part> <tp:taxon-name-part taxon-name-part-type="species">eburneocinctus</tp:taxon-name-part></tp:taxon-name></italic> male <bold>I</bold> <italic><tp:taxon-name><tp:taxon-name-part taxon-name-part-type="genus">Barrotillus</tp:taxon-name-part> <tp:taxon-name-part taxon-name-part-type="species">kropotkini</tp:taxon-name-part></tp:taxon-name></italic> male.</p></caption><graphic xmlns:xlink="http://www.w3.org/1999/xlink" xlink:href="zookeys-617-065-g001.jpg" position="float" orientation="portrait" xlink:type="simple" id="oo_103163.jpg"/></fig><fig id="F3" position="float" orientation="portrait"><label>Figure 3.</label><caption><p>Antennae of: <bold>A</bold> <italic><tp:taxon-name><tp:taxon-name-part taxon-name-part-type="genus">Neocallotillus</tp:taxon-name-part> <tp:taxon-name-part taxon-name-part-type="species">elegans</tp:taxon-name-part></tp:taxon-name></italic> (<italic><tp:taxon-name><tp:taxon-name-part taxon-name-part-type="genus">Callotillus</tp:taxon-name-part> <tp:taxon-name-part taxon-name-part-type="species">elegans</tp:taxon-name-part> <tp:taxon-name-part taxon-name-part-type="subspecies">elegans</tp:taxon-name-part></tp:taxon-name></italic>) male <bold>B</bold> <italic><tp:taxon-name><tp:taxon-name-part taxon-name-part-type="genus">Neocallotillus</tp:taxon-name-part> <tp:taxon-name-part taxon-name-part-type="species">elegans</tp:taxon-name-part></tp:taxon-name></italic> (<italic><tp:taxon-name><tp:taxon-name-part taxon-name-part-type="genus">Callotillus</tp:taxon-name-part> <tp:taxon-name-part taxon-name-part-type="species">elegans</tp:taxon-name-part> <tp:taxon-name-part taxon-name-part-type="subspecies">vafer</tp:taxon-name-part></tp:taxon-name></italic>) male <bold>C</bold> <italic><tp:taxon-name><tp:taxon-name-part taxon-name-part-type="genus">Neocallotillus</tp:taxon-name-part> <tp:taxon-name-part taxon-name-part-type="species">intricatus</tp:taxon-name-part></tp:taxon-name></italic> (<italic><tp:taxon-name><tp:taxon-name-part taxon-name-part-type="genus">Callotillus</tp:taxon-name-part> <tp:taxon-name-part taxon-name-part-type="species">intricatus</tp:taxon-name-part></tp:taxon-name></italic>) male holotype <bold>D</bold> <italic><tp:taxon-name><tp:taxon-name-part taxon-name-part-type="genus">Neocallotillus</tp:taxon-name-part> <tp:taxon-name-part taxon-name-part-type="species">elegans</tp:taxon-name-part></tp:taxon-name></italic> (<italic><tp:taxon-name><tp:taxon-name-part taxon-name-part-type="genus">Callotillus</tp:taxon-name-part> <tp:taxon-name-part taxon-name-part-type="species">elegans</tp:taxon-name-part> <tp:taxon-name-part taxon-name-part-type="subspecies">elegans</tp:taxon-name-part></tp:taxon-name></italic>) female <bold>E</bold> <italic><tp:taxon-name><tp:taxon-name-part taxon-name-part-type="genus">Neocallotillus</tp:taxon-name-part> <tp:taxon-name-part taxon-name-part-type="species">elegans</tp:taxon-name-part></tp:taxon-name></italic> (<italic><tp:taxon-name><tp:taxon-name-part taxon-name-part-type="genus">Callotillus</tp:taxon-name-part> <tp:taxon-name-part taxon-name-part-type="species">elegans</tp:taxon-name-part> <tp:taxon-name-part taxon-name-part-type="subspecies">vafer</tp:taxon-name-part></tp:taxon-name></italic>) female <bold>F</bold> <italic><tp:taxon-name><tp:taxon-name-part taxon-name-part-type="genus">Neocallotillus</tp:taxon-name-part> <tp:taxon-name-part taxon-name-part-type="species">intricatus</tp:taxon-name-part></tp:taxon-name></italic> (<italic><tp:taxon-name><tp:taxon-name-part taxon-name-part-type="genus">Callotillus</tp:taxon-name-part> <tp:taxon-name-part taxon-name-part-type="species">intricatus</tp:taxon-name-part></tp:taxon-name></italic>) female <bold>G</bold> <italic><tp:taxon-name><tp:taxon-name-part taxon-name-part-type="genus">Callotillus</tp:taxon-name-part> <tp:taxon-name-part taxon-name-part-type="species">bahamensis</tp:taxon-name-part></tp:taxon-name></italic> male <bold>H</bold> <italic><tp:taxon-name><tp:taxon-name-part taxon-name-part-type="genus">Callotillus</tp:taxon-name-part> <tp:taxon-name-part taxon-name-part-type="species">eburneocinctus</tp:taxon-name-part></tp:taxon-name></italic> male <bold>I</bold> <italic><tp:taxon-name><tp:taxon-name-part taxon-name-part-type="genus">Callotillus</tp:taxon-name-part> <tp:taxon-name-part taxon-name-part-type="species">bahamensis</tp:taxon-name-part></tp:taxon-name></italic> female <bold>J</bold> <italic><tp:taxon-name><tp:taxon-name-part taxon-name-part-type="genus">Callotillus</tp:taxon-name-part> <tp:taxon-name-part taxon-name-part-type="species">eburneocinctus</tp:taxon-name-part></tp:taxon-name></italic> female <bold>K</bold> <italic><tp:taxon-name><tp:taxon-name-part taxon-name-part-type="genus">Barrotillus</tp:taxon-name-part> <tp:taxon-name-part taxon-name-part-type="species">kropotkini</tp:taxon-name-part></tp:taxon-name></italic> male.</p></caption><graphic xmlns:xlink="http://www.w3.org/1999/xlink" xlink:href="zookeys-617-065-g003.jpg" position="float" orientation="portrait" xlink:type="simple" id="oo_103165.jpg"/></fig><fig id="F6" position="float" orientation="portrait"><label>Figure 6.</label><caption><p>Head of: <bold>A</bold> <italic><tp:taxon-name><tp:taxon-name-part taxon-name-part-type="genus">Neocallotillus</tp:taxon-name-part> <tp:taxon-name-part taxon-name-part-type="species">elegans</tp:taxon-name-part></tp:taxon-name></italic> (<italic><tp:taxon-name><tp:taxon-name-part taxon-name-part-type="genus">Callotillus</tp:taxon-name-part> <tp:taxon-name-part taxon-name-part-type="species">elegans</tp:taxon-name-part> <tp:taxon-name-part taxon-name-part-type="subspecies">elegans</tp:taxon-name-part></tp:taxon-name></italic>) <bold>B</bold> <italic><tp:taxon-name><tp:taxon-name-part taxon-name-part-type="genus">Callotillus</tp:taxon-name-part> <tp:taxon-name-part taxon-name-part-type="species">eburneocinctus</tp:taxon-name-part></tp:taxon-name></italic>. Scale bars indicate width of frons.</p></caption><graphic xmlns:xlink="http://www.w3.org/1999/xlink" xlink:href="zookeys-617-065-g006.jpg" position="float" orientation="portrait" xlink:type="simple" id="oo_103169.jpg"/></fig><fig id="F5" position="float" orientation="portrait"><label>Figure 5.</label><caption><p>Pygidium of: <bold>A</bold> <italic><tp:taxon-name><tp:taxon-name-part taxon-name-part-type="genus">Neocallotillus</tp:taxon-name-part> <tp:taxon-name-part taxon-name-part-type="species">elegans</tp:taxon-name-part></tp:taxon-name></italic> (<italic><tp:taxon-name><tp:taxon-name-part taxon-name-part-type="genus">Callotillus</tp:taxon-name-part> <tp:taxon-name-part taxon-name-part-type="species">elegans</tp:taxon-name-part> <tp:taxon-name-part taxon-name-part-type="subspecies">elegans</tp:taxon-name-part></tp:taxon-name></italic>) male <bold>B</bold> <italic><tp:taxon-name><tp:taxon-name-part taxon-name-part-type="genus">Neocallotillus</tp:taxon-name-part> <tp:taxon-name-part taxon-name-part-type="species">elegans</tp:taxon-name-part></tp:taxon-name></italic> (<italic><tp:taxon-name><tp:taxon-name-part taxon-name-part-type="genus">Callotillus</tp:taxon-name-part> <tp:taxon-name-part taxon-name-part-type="species">elegans</tp:taxon-name-part> <tp:taxon-name-part taxon-name-part-type="subspecies">vafer</tp:taxon-name-part></tp:taxon-name></italic>) male <bold>C</bold> <italic><tp:taxon-name><tp:taxon-name-part taxon-name-part-type="genus">Neocallotillus</tp:taxon-name-part> <tp:taxon-name-part taxon-name-part-type="species">elegans</tp:taxon-name-part></tp:taxon-name></italic> (<italic><tp:taxon-name><tp:taxon-name-part taxon-name-part-type="genus">Callotillus</tp:taxon-name-part> <tp:taxon-name-part taxon-name-part-type="species">elegans</tp:taxon-name-part> <tp:taxon-name-part taxon-name-part-type="subspecies">elegans</tp:taxon-name-part></tp:taxon-name></italic>) female <bold>D</bold> <italic><tp:taxon-name><tp:taxon-name-part taxon-name-part-type="genus">Neocallotillus</tp:taxon-name-part> <tp:taxon-name-part taxon-name-part-type="species">elegans</tp:taxon-name-part></tp:taxon-name></italic> (<italic><tp:taxon-name><tp:taxon-name-part taxon-name-part-type="genus">Callotillus</tp:taxon-name-part> <tp:taxon-name-part taxon-name-part-type="species">elegans</tp:taxon-name-part> <tp:taxon-name-part taxon-name-part-type="subspecies">vafer</tp:taxon-name-part></tp:taxon-name></italic>) female <bold>E</bold> <italic><tp:taxon-name><tp:taxon-name-part taxon-name-part-type="genus">Neocallotillus</tp:taxon-name-part> <tp:taxon-name-part taxon-name-part-type="species">intricatus</tp:taxon-name-part></tp:taxon-name></italic> (<italic><tp:taxon-name><tp:taxon-name-part taxon-name-part-type="genus">Callotillus</tp:taxon-name-part> <tp:taxon-name-part taxon-name-part-type="species">intricatus</tp:taxon-name-part></tp:taxon-name></italic>) male <bold>F</bold> <italic><tp:taxon-name><tp:taxon-name-part taxon-name-part-type="genus">Neocallotillus</tp:taxon-name-part> <tp:taxon-name-part taxon-name-part-type="species">intricatus</tp:taxon-name-part></tp:taxon-name></italic> (<italic><tp:taxon-name><tp:taxon-name-part taxon-name-part-type="genus">Callotillus</tp:taxon-name-part> <tp:taxon-name-part taxon-name-part-type="species">intricatus</tp:taxon-name-part></tp:taxon-name></italic>) female <bold>G</bold> <italic><tp:taxon-name><tp:taxon-name-part taxon-name-part-type="genus">Callotillus</tp:taxon-name-part> <tp:taxon-name-part taxon-name-part-type="species">bahamensis</tp:taxon-name-part></tp:taxon-name></italic> male <bold>H</bold> <italic><tp:taxon-name><tp:taxon-name-part taxon-name-part-type="genus">Callotillus</tp:taxon-name-part> <tp:taxon-name-part taxon-name-part-type="species">bahamensis</tp:taxon-name-part></tp:taxon-name></italic> female <bold>I</bold> <italic><tp:taxon-name><tp:taxon-name-part taxon-name-part-type="genus">Callotillus</tp:taxon-name-part> <tp:taxon-name-part taxon-name-part-type="species">eburneocinctus</tp:taxon-name-part></tp:taxon-name></italic> male <bold>J</bold> <italic><tp:taxon-name><tp:taxon-name-part taxon-name-part-type="genus">Callotillus</tp:taxon-name-part> <tp:taxon-name-part taxon-name-part-type="species">eburneocinctus</tp:taxon-name-part></tp:taxon-name></italic> female.</p></caption><graphic xmlns:xlink="http://www.w3.org/1999/xlink" xlink:href="zookeys-617-065-g005.jpg" position="float" orientation="portrait" xlink:type="simple" id="oo_103167.jpg"/></fig><fig id="F7" position="float" orientation="portrait"><label>Figure 7.</label><caption><p>Aedeagus of: <bold>A</bold> <italic><tp:taxon-name><tp:taxon-name-part taxon-name-part-type="genus">Neocallotillus</tp:taxon-name-part> <tp:taxon-name-part taxon-name-part-type="species">elegans</tp:taxon-name-part></tp:taxon-name></italic> (<italic><tp:taxon-name><tp:taxon-name-part taxon-name-part-type="genus">Callotillus</tp:taxon-name-part> <tp:taxon-name-part taxon-name-part-type="species">elegans</tp:taxon-name-part> <tp:taxon-name-part taxon-name-part-type="subspecies">elegans</tp:taxon-name-part></tp:taxon-name></italic>) <bold>B</bold> <italic><tp:taxon-name><tp:taxon-name-part taxon-name-part-type="genus">Neocallotillus</tp:taxon-name-part> <tp:taxon-name-part taxon-name-part-type="species">elegans</tp:taxon-name-part></tp:taxon-name></italic> (<italic><tp:taxon-name><tp:taxon-name-part taxon-name-part-type="genus">Callotillus</tp:taxon-name-part> <tp:taxon-name-part taxon-name-part-type="species">elegans</tp:taxon-name-part> <tp:taxon-name-part taxon-name-part-type="subspecies">vafer</tp:taxon-name-part></tp:taxon-name></italic>) <bold>C</bold> <italic><tp:taxon-name><tp:taxon-name-part taxon-name-part-type="genus">Neocallotillus</tp:taxon-name-part> <tp:taxon-name-part taxon-name-part-type="species">intricatus</tp:taxon-name-part></tp:taxon-name></italic> (<italic><tp:taxon-name><tp:taxon-name-part taxon-name-part-type="genus">Callotillus</tp:taxon-name-part> <tp:taxon-name-part taxon-name-part-type="species">intricatus</tp:taxon-name-part></tp:taxon-name></italic>) <bold>D</bold> <italic><tp:taxon-name><tp:taxon-name-part taxon-name-part-type="genus">Callotillus</tp:taxon-name-part> <tp:taxon-name-part taxon-name-part-type="species">eburneocinctus</tp:taxon-name-part></tp:taxon-name></italic>.</p></caption><graphic xmlns:xlink="http://www.w3.org/1999/xlink" xlink:href="zookeys-617-065-g007.jpg" position="float" orientation="portrait" xlink:type="simple" id="oo_103170.jpg"/></fig></tp:treatment-sec></tp:taxon-treatment>
